# Supplementary material for: 3-Bromo-7-meth­oxy-2-phenyl­imidazo[2,1-b][1,3]benzothia­zole
Source: Acta Crystallogr Sect E Struct Rep Online. 2013 Mar 13;69(Pt 4):o531. doi: 10.1107/S1600536813006582 (PMC3629585; doi:10.1107/S1600536813006582)
Supplement: Supplementary file 1 [file e-69-0o531-sup1.cif]

##############################################################################
#                                                                            #
# This CIF contains the data in a paper accepted for publication in          #
# Acta Crystallographica Section E. It conforms to the requirements of       #
# Notes for Authors for Acta Crystallographica Section E, and has been       #
# peer reviewed under the auspices of the IUCr Commission on Journals.       #
#                                                                            #
# Full details of the Crystallographic Information File format               #
# are given in the paper "The Crystallographic Information File (CIF):       #
# a New Standard Archive File for Crystallography" by S. R. Hall, F. H.      #
# Allen and I. D. Brown [Acta Cryst. (1991), A47, 655-685].                  #
#                                                                            #
# The current version of the core CIF dictionary is obtainable from          #
# ftp://ftp.iucr.org/pub/cif_core.dic.                                       #
#                                                                            #
# Software is freely available for graphical display of the structure(s)     #
# in this CIF. For information consult the CIF software page                 #
# http://www.iucr.org/resources/cif/software.                                #
#                                                                            #
# This file may be used for bona fide research purposes within the           #
# scientific community so long as proper attribution is given to the journal # 
# article from which it was obtained.                                        #
#                                                                            #
##############################################################################
data_global
_audit_creation_method     'from SHELXL97 CIF and IUCr SHELXL97-template'
_journal_date_recd_electronic     2013-03-03
_journal_date_accepted     2013-03-07
_journal_name_full     'Acta Crystallographica, Section E'
_journal_year     2013
_journal_volume     69
_journal_issue      4
_journal_page_first     o531
_journal_page_last     o531
_journal_paper_category     QO
_journal_paper_doi     10.1107/S1600536813006582
_journal_coeditor_code     CV5391
_publ_contact_author_name     'Alexander S. Bunev'
_publ_contact_author_address
;
Department of Chemistry and Chemical Technology
Togliatti State University
14 Belorusskaya Street
Togliatti 445667
Russian Federation
;
_publ_contact_author_email     'a.s.bunev@gmail.com'
_publ_contact_author_fax     '+7-8482-54-63-77'
_publ_contact_author_phone     '+7-8482-54-63-77'
_publ_section_title
;
3-Bromo-7-methoxy-2-phenylimidazo[2,1-<i>b</i>][1,3]benzothiazole
;
_publ_section_title_footnote     .
loop_
    _publ_author_name
    _publ_author_footnote
    _publ_author_address
    'Alexander S. Bunev' .
;
Department of Chemistry and Chemical Technology, Togliatti State University,
14 Belorusskaya Street, Togliatti 445667, Russian Federation
;
    'Elena V. Sukhonosova' .
;
Department of Bioorganic and Medicinal Chemistry, Samara State University,
1 Academika Pavlova Street, Samara 443011, Russian Federation
;
    'Dinara R. Syrazhetdinova' .
;
Department of Chemistry and Chemical Technology, Togliatti State University,
14 Belorusskaya Street, Togliatti 445667, Russian Federation
;
    'Vladimir E. Statsyuk' .
;
Department of Chemistry and Chemical Technology, Togliatti State University,
14 Belorusskaya Street, Togliatti 445667, Russian Federation
;
    'Gennady I. Ostapenko' .
;
Department of Chemistry and Chemical Technology, Togliatti State University,
14 Belorusskaya Street, Togliatti 445667, Russian Federation
;
    'Victor N. Khrustalev' .
;
X-ray Structural Centre,
A. N. Nesmeyanov Institute of Organoelement Compounds,
Russian Academy of Sciences,
28 Vavilov Street, B-334, Moscow 119991, Russian Federation
;
data_I
_audit_creation_method     SHELXL-97
_chemical_name_systematic
;
3-Bromo-7-methoxy-2-phenylimidazo[2,1-<i>b</i>][1,3]benzothiazole
;
_chemical_name_common     ?
_chemical_formula_moiety     'C16 H11 Br N2 O S'
_chemical_formula_sum     'C16 H11 Br N2 O S'
_chemical_formula_iupac     'C16 H11 Br N2 O S'
_chemical_formula_weight     359.24
_chemical_melting_point     ?
_symmetry_cell_setting     monoclinic
_symmetry_space_group_name_H-M     'P 21/n'
_symmetry_space_group_name_Hall     '-P 2yn'
loop_
    _symmetry_equiv_pos_as_xyz
    'x, y, z'
    '-x+1/2, y+1/2, -z+1/2'
    '-x, -y, -z'
    'x-1/2, -y-1/2, z-1/2'
_cell_length_a     3.8346(4)
_cell_length_b     9.4848(11)
_cell_length_c     37.236(4)
_cell_angle_alpha     90.00
_cell_angle_beta     91.810(2)
_cell_angle_gamma     90.00
_cell_volume     1353.6(3)
_cell_formula_units_Z     4
_cell_measurement_reflns_used     9814
_cell_measurement_theta_min     2.22
_cell_measurement_theta_max     30.54
_cell_measurement_temperature     100(2)
_exptl_crystal_description     needle
_exptl_crystal_colour     colourless
_exptl_crystal_size_max     0.35
_exptl_crystal_size_mid     0.15
_exptl_crystal_size_min     0.15
_exptl_crystal_density_diffrn     1.763
_exptl_crystal_density_meas     ?
_exptl_crystal_density_method     'not measured'
_exptl_crystal_F_000     720
_exptl_absorpt_coefficient_mu     3.190
_exptl_absorpt_correction_type     multi-scan
_exptl_absorpt_process_details     '(<i>SADABS</i>; Sheldrick, 2003)'
_exptl_absorpt_correction_T_min     0.402
_exptl_absorpt_correction_T_max     0.646
_exptl_special_details
;
;
_diffrn_ambient_temperature     100(2)
_diffrn_radiation_type     MoK\a
_diffrn_radiation_wavelength     0.71073
_diffrn_radiation_source     'fine-focus sealed tube'
_diffrn_radiation_monochromator     graphite
_diffrn_measurement_device_type     'Bruker APEXII CCD'
_diffrn_measurement_method     '\f and \w scans'
_diffrn_detector_area_resol_mean     ?
_diffrn_reflns_number     17224
_diffrn_reflns_av_R_equivalents     0.0407
_diffrn_reflns_av_sigmaI/netI     0.0320
_diffrn_reflns_theta_min     2.19
_diffrn_reflns_theta_max     30.00
_diffrn_reflns_theta_full     30.00
_diffrn_measured_fraction_theta_max     0.991
_diffrn_measured_fraction_theta_full     0.991
_diffrn_reflns_limit_h_min     -5
_diffrn_reflns_limit_h_max     5
_diffrn_reflns_limit_k_min     -13
_diffrn_reflns_limit_k_max     13
_diffrn_reflns_limit_l_min     -52
_diffrn_reflns_limit_l_max     52
_refine_special_details
;
Refinement of <i>F</i>^2^ against ALL reflections. The weighted <i>R</i>-factor
<i>wR</i> and goodness of fit <i>S</i> are based on <i>F</i>^2^, conventional
<i>R</i>-factors <i>R</i> are based on <i>F</i>, with <i>F</i> set to zero for
negative <i>F</i>^2^. The threshold expression of <i>F</i>^2^ >
\s(<i>F</i>^2^) is used only for calculating <i>R</i>-factors(gt) <i>etc</i>.
and is not relevant to the choice of reflections for refinement.
<i>R</i>-factors based on <i>F</i>^2^ are statistically about twice as large
as those based on <i>F</i>, and <i>R</i>- factors based on ALL data will be
even larger.
;
_reflns_number_total     3924
_reflns_number_gt     3578
_reflns_threshold_expression     I>2\s(I)
_refine_ls_structure_factor_coef     Fsqd
_refine_ls_matrix_type     full
_refine_ls_R_factor_all     0.0370
_refine_ls_R_factor_gt     0.0321
_refine_ls_wR_factor_gt     0.0680
_refine_ls_wR_factor_ref     0.0696
_refine_ls_goodness_of_fit_ref     1.000
_refine_ls_restrained_S_all     1.000
_refine_ls_number_reflns     3924
_refine_ls_number_parameters     191
_refine_ls_number_restraints     0
_refine_ls_hydrogen_treatment     constr
_refine_ls_weighting_scheme     calc
_refine_ls_weighting_details
           'calc w=1/[\s^2^(Fo^2^)+(0.0196P)^2^+2.89P] where P=(Fo^2^+2Fc^2^)/3'
_atom_sites_solution_hydrogens     geom
_atom_sites_solution_primary     direct
_atom_sites_solution_secondary     difmap
_refine_ls_shift/su_max     0.001
_refine_ls_shift/su_mean     0.000
_refine_diff_density_max     0.591
_refine_diff_density_min     -0.953
_refine_ls_extinction_method     none
_refine_ls_extinction_coef     ?
loop_
    _atom_type_symbol
    _atom_type_description
    _atom_type_scat_dispersion_real
    _atom_type_scat_dispersion_imag
    _atom_type_scat_source
    'C' 'C' 0.0033 0.0016
                         'International Tables Vol C Tables 4.2.6.8 and 6.1.1.4'
    'H' 'H' 0.0000 0.0000
                         'International Tables Vol C Tables 4.2.6.8 and 6.1.1.4'
    'N' 'N' 0.0061 0.0033
                         'International Tables Vol C Tables 4.2.6.8 and 6.1.1.4'
    'O' 'O' 0.0106 0.0060
                         'International Tables Vol C Tables 4.2.6.8 and 6.1.1.4'
    'S' 'S' 0.1246 0.1234
                         'International Tables Vol C Tables 4.2.6.8 and 6.1.1.4'
    'Br' 'Br' -0.2901 2.4595
                         'International Tables Vol C Tables 4.2.6.8 and 6.1.1.4'
_computing_data_collection     '<i>APEX2</i> (Bruker, 2005)'
_computing_cell_refinement     '<i>SAINT</i> (Bruker, 2001)'
_computing_data_reduction     '<i>SAINT</i> (Bruker, 2001)'
_computing_structure_solution     '<i>SHELXTL</i> (Sheldrick, 2008)'
_computing_structure_refinement     '<i>SHELXTL</i> (Sheldrick, 2008)'
_computing_molecular_graphics     '<i>SHELXTL</i> (Sheldrick, 2008)'
_computing_publication_material     '<i>SHELXTL</i> (Sheldrick, 2008)'
loop_
    _atom_site_type_symbol
    _atom_site_label
    _atom_site_fract_x
    _atom_site_fract_y
    _atom_site_fract_z
    _atom_site_U_iso_or_equiv
    _atom_site_adp_type
    _atom_site_calc_flag
    _atom_site_refinement_flags
    _atom_site_occupancy
    _atom_site_symmetry_multiplicity
    _atom_site_disorder_assembly
    _atom_site_disorder_group
    Br Br1 -0.02456(5) 0.18794(2) 0.820287(5) 0.01435(6) Uani d . 1 1 . .
    O O1 0.7765(4) -0.18472(16) 0.97119(4) 0.0169(3) Uani d . 1 1 . .
    N N1 0.3136(5) 0.49917(19) 0.88973(5) 0.0132(3) Uani d . 1 1 . .
    C C2 0.1687(5) 0.4553(2) 0.85658(5) 0.0128(4) Uani d . 1 1 . .
    C C3 0.1626(5) 0.3103(2) 0.85500(5) 0.0132(4) Uani d . 1 1 . .
    N N4 0.3079(4) 0.26156(18) 0.88734(4) 0.0114(3) Uani d . 1 1 . .
    C C4A 0.4010(5) 0.1337(2) 0.90429(5) 0.0108(3) Uani d . 1 1 . .
    C C5 0.3563(5) -0.0040(2) 0.89273(5) 0.0122(4) Uani d . 1 1 . .
    H H5 0.2447 -0.0235 0.8701 0.015 Uiso calc R 1 1 . .
    C C6 0.4774(5) -0.1141(2) 0.91473(6) 0.0140(4) Uani d . 1 1 . .
    H H6 0.4476 -0.2091 0.9071 0.017 Uiso calc R 1 1 . .
    C C7 0.6429(5) -0.0847(2) 0.94802(5) 0.0123(4) Uani d . 1 1 . .
    C C8 0.6842(5) 0.0541(2) 0.96019(5) 0.0131(4) Uani d . 1 1 . .
    H H8 0.7929 0.0739 0.9829 0.016 Uiso calc R 1 1 . .
    C C8A 0.5618(5) 0.1615(2) 0.93805(5) 0.0122(4) Uani d . 1 1 . .
    S S9 0.59204(13) 0.34210(5) 0.947997(13) 0.01341(10) Uani d . 1 1 . .
    C C9A 0.3926(5) 0.3811(2) 0.90637(5) 0.0120(4) Uani d . 1 1 . .
    C C10 0.0582(5) 0.5587(2) 0.82933(5) 0.0130(4) Uani d . 1 1 . .
    C C11 -0.0888(5) 0.6869(2) 0.83961(6) 0.0154(4) Uani d . 1 1 . .
    H H11 -0.1203 0.7057 0.8644 0.018 Uiso calc R 1 1 . .
    C C12 -0.1889(6) 0.7866(2) 0.81419(6) 0.0192(4) Uani d . 1 1 . .
    H H12 -0.2904 0.8729 0.8216 0.023 Uiso calc R 1 1 . .
    C C13 -0.1415(6) 0.7611(2) 0.77781(6) 0.0198(4) Uani d . 1 1 . .
    H H13 -0.2092 0.8298 0.7604 0.024 Uiso calc R 1 1 . .
    C C14 0.0052(6) 0.6347(3) 0.76713(6) 0.0189(4) Uani d . 1 1 . .
    H H14 0.0374 0.6168 0.7423 0.023 Uiso calc R 1 1 . .
    C C15 0.1053(5) 0.5339(2) 0.79261(6) 0.0159(4) Uani d . 1 1 . .
    H H15 0.2062 0.4477 0.7851 0.019 Uiso calc R 1 1 . .
    C C16 0.7532(6) -0.3284(2) 0.96000(6) 0.0161(4) Uani d . 1 1 . .
    H H16A 0.8656 -0.3888 0.9783 0.024 Uiso calc R 1 1 . .
    H H16B 0.8708 -0.3400 0.9372 0.024 Uiso calc R 1 1 . .
    H H16C 0.5073 -0.3551 0.9568 0.024 Uiso calc R 1 1 . .
loop_
    _atom_site_aniso_label
    _atom_site_aniso_U_11
    _atom_site_aniso_U_22
    _atom_site_aniso_U_33
    _atom_site_aniso_U_12
    _atom_site_aniso_U_13
    _atom_site_aniso_U_23
    Br1 0.01465(9) 0.01602(10) 0.01221(9) -0.00152(7) -0.00252(6) -0.00246(7)
    O1 0.0232(7) 0.0110(7) 0.0161(7) 0.0009(6) -0.0046(6) 0.0000(5)
    N1 0.0148(8) 0.0134(8) 0.0114(7) -0.0011(6) 0.0001(6) -0.0007(6)
    C2 0.0129(8) 0.0144(9) 0.0111(8) -0.0006(7) 0.0002(7) -0.0001(7)
    C3 0.0132(8) 0.0143(9) 0.0121(8) -0.0011(7) -0.0012(7) -0.0025(7)
    N4 0.0121(7) 0.0119(8) 0.0102(7) 0.0002(6) -0.0009(6) -0.0007(6)
    C4A 0.0097(8) 0.0134(9) 0.0091(8) -0.0004(7) -0.0005(6) 0.0004(7)
    C5 0.0109(8) 0.0141(9) 0.0116(8) -0.0005(7) -0.0015(7) -0.0014(7)
    C6 0.0130(9) 0.0117(9) 0.0171(9) -0.0011(7) -0.0006(7) -0.0016(7)
    C7 0.0120(8) 0.0138(9) 0.0111(8) -0.0003(7) 0.0004(7) 0.0018(7)
    C8 0.0136(8) 0.0149(9) 0.0107(8) -0.0020(7) 0.0001(7) -0.0007(7)
    C8A 0.0114(8) 0.0125(9) 0.0127(8) -0.0008(7) -0.0001(7) -0.0015(7)
    S9 0.0176(2) 0.0104(2) 0.0120(2) -0.00075(17) -0.00341(17) -0.00098(16)
    C9A 0.0124(8) 0.0129(9) 0.0106(8) -0.0018(7) -0.0006(7) -0.0020(7)
    C10 0.0109(8) 0.0157(9) 0.0125(8) -0.0019(7) -0.0016(7) 0.0012(7)
    C11 0.0148(9) 0.0150(9) 0.0163(9) -0.0012(8) 0.0001(7) 0.0002(7)
    C12 0.0168(10) 0.0143(10) 0.0262(11) 0.0000(8) -0.0028(8) 0.0027(8)
    C13 0.0168(10) 0.0213(10) 0.0210(10) -0.0025(8) -0.0032(8) 0.0092(8)
    C14 0.0186(10) 0.0250(11) 0.0130(9) -0.0025(9) -0.0020(8) 0.0044(8)
    C15 0.0130(8) 0.0184(10) 0.0164(9) -0.0005(7) 0.0005(7) 0.0031(8)
    C16 0.0188(9) 0.0112(9) 0.0182(9) 0.0008(8) -0.0022(8) -0.0009(7)
_geom_special_details
;
All e.s.d.'s (except the e.s.d. in the dihedral angle between two l.s. planes)
are estimated using the full covariance matrix. The cell e.s.d.'s are taken
into account individually in the estimation of e.s.d.'s in distances, angles
and torsion angles; correlations between e.s.d.'s in cell parameters are only
used when they are defined by crystal symmetry. An approximate (isotropic)
treatment of cell e.s.d.'s is used for estimating e.s.d.'s involving l.s.
planes.
;
loop_
    _geom_bond_atom_site_label_1
    _geom_bond_atom_site_label_2
    _geom_bond_site_symmetry_2
    _geom_bond_distance
    _geom_bond_publ_flag
    Br1 C3 . 1.864(2) ?
    O1 C7 . 1.371(2) ?
    O1 C16 . 1.427(2) ?
    N1 C9A . 1.311(3) ?
    N1 C2 . 1.401(2) ?
    C2 C3 . 1.377(3) ?
    C2 C10 . 1.465(3) ?
    C3 N4 . 1.390(2) ?
    N4 C9A . 1.370(3) ?
    N4 C4A . 1.408(3) ?
    C4A C5 . 1.385(3) ?
    C4A C8A . 1.407(3) ?
    C5 C6 . 1.397(3) ?
    C5 H5 . 0.9500 ?
    C6 C7 . 1.403(3) ?
    C6 H6 . 0.9500 ?
    C7 C8 . 1.399(3) ?
    C8 C8A . 1.383(3) ?
    C8 H8 . 0.9500 ?
    C8A S9 . 1.756(2) ?
    S9 C9A . 1.746(2) ?
    C10 C11 . 1.398(3) ?
    C10 C15 . 1.404(3) ?
    C11 C12 . 1.384(3) ?
    C11 H11 . 0.9500 ?
    C12 C13 . 1.394(3) ?
    C12 H12 . 0.9500 ?
    C13 C14 . 1.388(3) ?
    C13 H13 . 0.9500 ?
    C14 C15 . 1.392(3) ?
    C14 H14 . 0.9500 ?
    C15 H15 . 0.9500 ?
    C16 H16A . 0.9800 ?
    C16 H16B . 0.9800 ?
    C16 H16C . 0.9800 ?
loop_
    _geom_angle_atom_site_label_1
    _geom_angle_atom_site_label_2
    _geom_angle_atom_site_label_3
    _geom_angle_site_symmetry_1
    _geom_angle_site_symmetry_3
    _geom_angle
    _geom_angle_publ_flag
    C7 O1 C16 . . 117.30(16) ?
    C9A N1 C2 . . 104.00(17) ?
    C3 C2 N1 . . 109.89(17) ?
    C3 C2 C10 . . 129.46(18) ?
    N1 C2 C10 . . 120.63(18) ?
    C2 C3 N4 . . 106.81(17) ?
    C2 C3 Br1 . . 131.09(16) ?
    N4 C3 Br1 . . 121.94(15) ?
    C9A N4 C3 . . 104.77(17) ?
    C9A N4 C4A . . 115.35(16) ?
    C3 N4 C4A . . 139.80(17) ?
    C5 C4A N4 . . 130.27(17) ?
    C5 C4A C8A . . 120.03(18) ?
    N4 C4A C8A . . 109.70(17) ?
    C4A C5 C6 . . 119.16(18) ?
    C4A C5 H5 . . 120.4 ?
    C6 C5 H5 . . 120.4 ?
    C5 C6 C7 . . 120.13(19) ?
    C5 C6 H6 . . 119.9 ?
    C7 C6 H6 . . 119.9 ?
    O1 C7 C8 . . 114.26(17) ?
    O1 C7 C6 . . 124.62(18) ?
    C8 C7 C6 . . 121.12(18) ?
    C8A C8 C7 . . 117.81(18) ?
    C8A C8 H8 . . 121.1 ?
    C7 C8 H8 . . 121.1 ?
    C8 C8A C4A . . 121.72(18) ?
    C8 C8A S9 . . 125.00(16) ?
    C4A C8A S9 . . 113.27(15) ?
    C9A S9 C8A . . 89.72(10) ?
    N1 C9A N4 . . 114.52(17) ?
    N1 C9A S9 . . 133.52(16) ?
    N4 C9A S9 . . 111.95(15) ?
    C11 C10 C15 . . 118.53(19) ?
    C11 C10 C2 . . 120.19(18) ?
    C15 C10 C2 . . 121.25(19) ?
    C12 C11 C10 . . 120.8(2) ?
    C12 C11 H11 . . 119.6 ?
    C10 C11 H11 . . 119.6 ?
    C11 C12 C13 . . 120.3(2) ?
    C11 C12 H12 . . 119.9 ?
    C13 C12 H12 . . 119.9 ?
    C14 C13 C12 . . 119.7(2) ?
    C14 C13 H13 . . 120.2 ?
    C12 C13 H13 . . 120.2 ?
    C13 C14 C15 . . 120.2(2) ?
    C13 C14 H14 . . 119.9 ?
    C15 C14 H14 . . 119.9 ?
    C14 C15 C10 . . 120.5(2) ?
    C14 C15 H15 . . 119.8 ?
    C10 C15 H15 . . 119.8 ?
    O1 C16 H16A . . 109.5 ?
    O1 C16 H16B . . 109.5 ?
    H16A C16 H16B . . 109.5 ?
    O1 C16 H16C . . 109.5 ?
    H16A C16 H16C . . 109.5 ?
    H16B C16 H16C . . 109.5 ?
loop_
    _geom_torsion_atom_site_label_1
    _geom_torsion_atom_site_label_2
    _geom_torsion_atom_site_label_3
    _geom_torsion_atom_site_label_4
    _geom_torsion_site_symmetry_1
    _geom_torsion_site_symmetry_2
    _geom_torsion_site_symmetry_3
    _geom_torsion_site_symmetry_4
    _geom_torsion
    _geom_torsion_publ_flag
    C9A N1 C2 C3 . . . . 0.9(2) ?
    C9A N1 C2 C10 . . . . -177.60(18) ?
    N1 C2 C3 N4 . . . . -0.5(2) ?
    C10 C2 C3 N4 . . . . 177.8(2) ?
    N1 C2 C3 Br1 . . . . 174.83(15) ?
    C10 C2 C3 Br1 . . . . -6.9(4) ?
    C2 C3 N4 C9A . . . . 0.0(2) ?
    Br1 C3 N4 C9A . . . . -175.90(14) ?
    C2 C3 N4 C4A . . . . -176.4(2) ?
    Br1 C3 N4 C4A . . . . 7.7(3) ?
    C9A N4 C4A C5 . . . . -179.7(2) ?
    C3 N4 C4A C5 . . . . -3.5(4) ?
    C9A N4 C4A C8A . . . . 0.5(2) ?
    C3 N4 C4A C8A . . . . 176.6(2) ?
    N4 C4A C5 C6 . . . . 179.2(2) ?
    C8A C4A C5 C6 . . . . -1.0(3) ?
    C4A C5 C6 C7 . . . . -0.2(3) ?
    C16 O1 C7 C8 . . . . -178.10(18) ?
    C16 O1 C7 C6 . . . . 1.8(3) ?
    C5 C6 C7 O1 . . . . -178.68(19) ?
    C5 C6 C7 C8 . . . . 1.2(3) ?
    O1 C7 C8 C8A . . . . 178.87(18) ?
    C6 C7 C8 C8A . . . . -1.1(3) ?
    C7 C8 C8A C4A . . . . -0.1(3) ?
    C7 C8 C8A S9 . . . . -179.27(15) ?
    C5 C4A C8A C8 . . . . 1.2(3) ?
    N4 C4A C8A C8 . . . . -178.98(18) ?
    C5 C4A C8A S9 . . . . -179.60(15) ?
    N4 C4A C8A S9 . . . . 0.2(2) ?
    C8 C8A S9 C9A . . . . 178.51(19) ?
    C4A C8A S9 C9A . . . . -0.68(16) ?
    C2 N1 C9A N4 . . . . -0.9(2) ?
    C2 N1 C9A S9 . . . . 177.88(18) ?
    C3 N4 C9A N1 . . . . 0.6(2) ?
    C4A N4 C9A N1 . . . . 178.04(18) ?
    C3 N4 C9A S9 . . . . -178.45(14) ?
    C4A N4 C9A S9 . . . . -1.0(2) ?
    C8A S9 C9A N1 . . . . -177.9(2) ?
    C8A S9 C9A N4 . . . . 0.95(15) ?
    C3 C2 C10 C11 . . . . 146.1(2) ?
    N1 C2 C10 C11 . . . . -35.7(3) ?
    C3 C2 C10 C15 . . . . -35.6(3) ?
    N1 C2 C10 C15 . . . . 142.5(2) ?
    C15 C10 C11 C12 . . . . 0.6(3) ?
    C2 C10 C11 C12 . . . . 178.9(2) ?
    C10 C11 C12 C13 . . . . -0.6(3) ?
    C11 C12 C13 C14 . . . . 0.3(3) ?
    C12 C13 C14 C15 . . . . -0.1(3) ?
    C13 C14 C15 C10 . . . . 0.2(3) ?
    C11 C10 C15 C14 . . . . -0.4(3) ?
    C2 C10 C15 C14 . . . . -178.7(2) ?
loop_
    _geom_hbond_atom_site_label_D
    _geom_hbond_atom_site_label_H
    _geom_hbond_atom_site_label_A
    _geom_hbond_site_symmetry_A
    _geom_hbond_distance_DH
    _geom_hbond_distance_HA
    _geom_hbond_distance_DA
    _geom_hbond_angle_DHA
    _geom_hbond_publ_flag
    C8 H8 O1 3_757 0.95 2.56 3.465(3) 158 yes
_iucr_refine_instructions_details
;
TITL I in P2(1)/n
CELL 0.71073   3.8346   9.4848  37.2365  90.000  91.810  90.000
ZERR    4.00   0.0004   0.0011   0.0042   0.000   0.002   0.000
LATT  1
SYMM 0.5-X, 0.5+Y, 0.5-Z
SFAC C H N O S BR
UNIT 64 44 8 4 4 4
TEMP -173.0
SIZE 0.15 0.15 0.35
OMIT     0   1  31
OMIT     0   0   2
OMIT    -3   0  23
OMIT    -1   0   3
L.S. 12
BOND $H
ACTA
CONF
HTAB
WGHT    0.019600    2.890000
FVAR       0.09074
BR1   6   -0.024562    0.187942    0.820287    11.00000    0.01465    0.01602 =
         0.01221   -0.00246   -0.00252   -0.00152
O1    4    0.776537   -0.184718    0.971192    11.00000    0.02316    0.01105 =
         0.01609    0.00002   -0.00462    0.00087
N1    3    0.313553    0.499166    0.889727    11.00000    0.01482    0.01335 =
         0.01139   -0.00074    0.00006   -0.00105
C2    1    0.168675    0.455286    0.856581    11.00000    0.01289    0.01442 =
         0.01107   -0.00010    0.00019   -0.00064
C3    1    0.162550    0.310270    0.855001    11.00000    0.01316    0.01434 =
         0.01214   -0.00249   -0.00122   -0.00114
N4    3    0.307920    0.261558    0.887340    11.00000    0.01209    0.01189 =
         0.01015   -0.00074   -0.00085    0.00024
C4A   1    0.400998    0.133716    0.904285    11.00000    0.00972    0.01341 =
         0.00909    0.00044   -0.00048   -0.00040
C5    1    0.356303   -0.004049    0.892730    11.00000    0.01088    0.01415 =
         0.01158   -0.00141   -0.00145   -0.00055
AFIX  43
H5    2    0.244718   -0.023490    0.870130    11.00000   -1.20000
AFIX   0
C6    1    0.477391   -0.114118    0.914728    11.00000    0.01304    0.01165 =
         0.01712   -0.00163   -0.00056   -0.00109
AFIX  43
H6    2    0.447588   -0.209081    0.907122    11.00000   -1.20000
AFIX   0
C7    1    0.642886   -0.084677    0.948024    11.00000    0.01204    0.01376 =
         0.01112    0.00180    0.00040   -0.00030
C8    1    0.684235    0.054095    0.960193    11.00000    0.01361    0.01494 =
         0.01071   -0.00066    0.00009   -0.00199
AFIX  43
H8    2    0.792853    0.073906    0.982917    11.00000   -1.20000
AFIX   0
C8A   1    0.561754    0.161463    0.938047    11.00000    0.01141    0.01245 =
         0.01270   -0.00146   -0.00014   -0.00077
S9    5    0.592036    0.342098    0.947997    11.00000    0.01759    0.01043 =
         0.01196   -0.00098   -0.00341   -0.00075
C9A   1    0.392581    0.381067    0.906367    11.00000    0.01244    0.01292 =
         0.01055   -0.00204   -0.00055   -0.00181
C10   1    0.058238    0.558748    0.829325    11.00000    0.01085    0.01568 =
         0.01249    0.00123   -0.00155   -0.00190
C11   1   -0.088781    0.686909    0.839610    11.00000    0.01477    0.01500 =
         0.01629    0.00023    0.00006   -0.00120
AFIX  43
H11   2   -0.120298    0.705744    0.864354    11.00000   -1.20000
AFIX   0
C12   1   -0.188929    0.786639    0.814189    11.00000    0.01681    0.01431 =
         0.02616    0.00270   -0.00283   -0.00001
AFIX  43
H12   2   -0.290404    0.872869    0.821565    11.00000   -1.20000
AFIX   0
C13   1   -0.141490    0.761062    0.777807    11.00000    0.01681    0.02125 =
         0.02101    0.00917   -0.00319   -0.00247
AFIX  43
H13   2   -0.209249    0.829839    0.760400    11.00000   -1.20000
AFIX   0
C14   1    0.005194    0.634652    0.767128    11.00000    0.01855    0.02505 =
         0.01297    0.00445   -0.00196   -0.00250
AFIX  43
H14   2    0.037379    0.616812    0.742347    11.00000   -1.20000
AFIX   0
C15   1    0.105315    0.533912    0.792615    11.00000    0.01301    0.01841 =
         0.01641    0.00308    0.00050   -0.00048
AFIX  43
H15   2    0.206219    0.447736    0.785120    11.00000   -1.20000
AFIX   0
C16   1    0.753224   -0.328419    0.960005    11.00000    0.01875    0.01118 =
         0.01821   -0.00089   -0.00222    0.00084
AFIX 137
H16A  2    0.865590   -0.388845    0.978314    11.00000   -1.50000
H16B  2    0.870766   -0.339963    0.937200    11.00000   -1.50000
H16C  2    0.507307   -0.355124    0.956818    11.00000   -1.50000
HKLF 4
REM I in P2(1)/n
REM R1 =  0.0321 for   3578 Fo > 4sig(Fo)  and  0.0370 for all   3924 data
REM    191 parameters refined using      0 restraints
END
WGHT      0.0196      1.7802
REM Highest difference peak  0.591,  deepest hole -0.953,  1-sigma level  0.090
Q1    1   0.6102  0.1001  0.9478  11.00000  0.05    0.59
Q2    1   0.6903 -0.0083  0.9509  11.00000  0.05    0.56
Q3    1  -0.1283  0.1790  0.8405  11.00000  0.05    0.54
Q4    1   0.0769  0.1847  0.7985  11.00000  0.05    0.51
Q5    1   0.0518  0.5486  0.8114  11.00000  0.05    0.50
Q6    1  -0.1807  0.7561  0.7963  11.00000  0.05    0.44
Q7    1   0.5645 -0.0946  0.9309  11.00000  0.05    0.43
Q8    1   0.1020  0.3832  0.8543  11.00000  0.05    0.43
Q9    1   0.4806  0.1452  0.9212  11.00000  0.05    0.43
Q10   1   0.3251  0.3146  0.8991  11.00000  0.05    0.42
Q11   1   0.4171 -0.0591  0.9053  11.00000  0.05    0.42
Q12   1   0.3776  0.0627  0.8980  11.00000  0.05    0.42
Q13   1  -0.0446  0.6183  0.8334  11.00000  0.05    0.41
Q14   1  -0.2441  0.2163  0.8179  11.00000  0.05    0.41
Q15   1   0.1886  0.1959  0.8213  11.00000  0.05    0.39
Q16   1   0.5338 -0.0052  0.9583  11.00000  0.05    0.38
Q17   1   0.1183  0.5026  0.8411  11.00000  0.05    0.38
Q18   1   0.2420  0.3785  0.8466  11.00000  0.05    0.37
Q19   1  -0.2689  0.0789  0.8275  11.00000  0.05    0.37
Q20   1   0.3387  0.1935  0.8939  11.00000  0.05    0.37
;
