# Supplementary material for: 3-Bromo-7-meth­oxy-2-phenyl­imidazo[2,1-b][1,3]benzothia­zole
Source: Acta Crystallogr Sect E Struct Rep Online. 2013 Mar 13;69(Pt 4):o531. doi: 10.1107/S1600536813006582 (PMC3629585; doi:10.1107/S1600536813006582)
Supplement: Supplementary file 2 [file e-69-0o531-Isup2.hkl]

# 
# h,k,l, Fc-squared, Fo-squared, sigma(Fo-squared) and status flag 
# 
data_I
_shelx_title ' B1 in P2(1)/n' 
_shelx_refln_list_code          4 
_shelx_F_calc_maximum      346.94 
_exptl_crystal_F_000       720.00 
_reflns_d_resolution_high  0.7107 
 
loop_ 
 _symmetry_equiv_pos_as_xyz 
 'x, y, z' 
 '-x+1/2, y+1/2, -z+1/2' 
 '-x, -y, -z' 
 'x-1/2, -y-1/2, z-1/2' 
 
_cell_length_a     3.8346 
_cell_length_b     9.4848 
_cell_length_c    37.2365 
_cell_angle_alpha  90.000 
_cell_angle_beta   91.810 
_cell_angle_gamma  90.000 
 
_shelx_F_squared_multiplier     1.000 
 
loop_ 
 _refln_index_h 
 _refln_index_k 
 _refln_index_l 
 _refln_F_squared_calc 
 _refln_F_squared_meas 
 _refln_F_squared_sigma 
 _refln_observed_status 
   2   0   0     5106.56     5021.52    114.23 o 
   1   1   0      873.31     1037.97     18.05 o 
   2   1   0      580.45      629.53     15.13 o 
   3   1   0      680.57      721.88     17.81 o 
   4   1   0      496.61      492.94     16.87 o 
   5   1   0       49.24       87.51     16.67 o 
   0   2   0    15354.18    15356.42    479.62 o 
   1   2   0       17.81       31.49      4.73 o 
   2   2   0     2833.31     2775.78     46.24 o 
   3   2   0        6.14        3.03      6.23 o 
   4   2   0     1122.37     1095.50     26.88 o 
   5   2   0      261.07      301.51     19.46 o 
   1   3   0    11689.79    11921.64    186.69 o 
   2   3   0      251.80      310.52     10.29 o 
   3   3   0      924.59      889.49     20.13 o 
   4   3   0       11.24       29.22     11.47 o 
   5   3   0      127.52      135.41     17.97 o 
   0   4   0      437.26      461.46     41.21 o 
   1   4   0       39.23       42.27      6.75 o 
   2   4   0     2424.89     2616.64     44.18 o 
   3   4   0     1260.61     1263.22     27.63 o 
   4   4   0        6.54       16.54     19.31 o 
   5   4   0      770.14      769.71     29.80 o 
   1   5   0     8444.26     8422.00    133.76 o 
   2   5   0      389.21      375.65     13.58 o 
   3   5   0     2085.12     2056.84     40.47 o 
   4   5   0      244.66      271.58     20.72 o 
   0   6   0    12814.26    13072.03    290.45 o 
   1   6   0      374.91      425.04     22.35 o 
   2   6   0     2268.96     2293.04     39.99 o 
   3   6   0      389.76      403.88     20.24 o 
   4   6   0      304.87      282.66     19.99 o 
   1   7   0      194.48      189.24      9.62 o 
   2   7   0      523.49      521.18     18.24 o 
   3   7   0      637.57      656.29     29.45 o 
   4   7   0      633.39      647.35     27.13 o 
   0   8   0     4695.96     4892.08    281.43 o 
   1   8   0        4.75       15.52     10.45 o 
   2   8   0     1512.68     1464.35     37.94 o 
   3   8   0      639.81      630.87     25.77 o 
   4   8   0      948.30      971.14     34.38 o 
   1   9   0      428.31      443.93     18.76 o 
   2   9   0      119.58      152.79     17.00 o 
   3   9   0      803.12      761.56     29.60 o 
   0  10   0      276.78      252.53     24.94 o 
   1  10   0        2.81       14.20     11.92 o 
   2  10   0      257.61      234.83     19.86 o 
   3  10   0       38.05       31.89     18.32 o 
   1  11   0     1372.56     1396.85     40.07 o 
   2  11   0      464.75      425.84     23.55 o 
   3  11   0      898.25      887.52     67.39 o 
   0  12   0      160.72      153.52     28.26 o 
   1  12   0      150.35      183.63     22.04 o 
   2  12   0       31.27       47.20     23.16 o 
   1  13   0      105.81      129.91     22.82 o 
  -5   0   1     2528.54     2586.29     80.67 o 
  -3   0   1     3842.90     3751.24     88.07 o 
  -1   0   1     2213.21     2657.87     71.22 o 
   1   0   1     1316.89     1343.83     69.42 o 
   3   0   1      192.42      230.06     15.89 o 
   5   0   1        8.17        0.00     11.20 o 
  -5   1   1       74.27       78.10     16.17 o 
  -4   1   1      832.26      818.92     23.35 o 
  -3   1   1      357.46      347.07     13.40 o 
  -2   1   1     1867.38     1941.79     34.49 o 
  -1   1   1     7330.50     7184.79    112.64 o 
   0   1   1      148.44      145.89      3.69 o 
   1   1   1      839.76     1005.27     18.84 o 
   2   1   1      670.49      674.29     18.00 o 
   3   1   1    10987.51    10860.76    172.56 o 
   4   1   1       17.72       20.98     13.34 o 
   5   1   1     2043.14     1986.77     46.28 o 
  -5   2   1      959.80      945.79     29.64 o 
  -4   2   1      312.54      322.21     24.73 o 
  -3   2   1     1446.18     1387.48     27.09 o 
  -2   2   1     1890.05     2046.29     38.29 o 
  -1   2   1    10907.19    11555.80    180.80 o 
   0   2   1     5550.81     5533.86     87.14 o 
   1   2   1     1454.47     1562.79     40.97 o 
   2   2   1    12315.44    12513.63    197.37 o 
   3   2   1     1304.20     1329.52     26.41 o 
   4   2   1     2424.04     2402.16     47.68 o 
   5   2   1        6.99        0.00     10.35 o 
  -5   3   1        4.46        0.00     11.54 o 
  -4   3   1     2242.45     2160.69     50.85 o 
  -3   3   1      653.45      605.53     20.38 o 
  -2   3   1     2082.89     2023.79     34.72 o 
  -1   3   1     4135.99     4455.15     97.40 o 
   0   3   1      297.49      320.42     18.52 o 
   1   3   1      423.31      410.00     11.61 o 
   2   3   1       10.45       26.68      6.02 o 
   3   3   1     2349.86     2317.28     40.95 o 
   4   3   1      304.15      315.10     16.09 o 
   5   3   1       16.19       20.46     10.90 o 
  -5   4   1      247.44      281.01     21.68 o 
  -4   4   1      161.50      149.22     24.90 o 
  -3   4   1      131.58      167.48     10.92 o 
  -2   4   1     1864.70     1835.88     32.16 o 
  -1   4   1      588.78      614.90     19.64 o 
   0   4   1     4818.86     4708.77     75.20 o 
   1   4   1     3864.36     4190.21     67.75 o 
   2   4   1    10453.91    10348.28    163.81 o 
   3   4   1       26.72       46.39      9.31 o 
   4   4   1     3953.66     3909.55     72.51 o 
   5   4   1      438.94      484.51     24.82 o 
  -5   5   1       98.67      143.92     20.00 o 
  -4   5   1      873.32      824.22     28.04 o 
  -3   5   1      218.47      227.73     12.27 o 
  -2   5   1     3001.53     3135.74     52.37 o 
  -1   5   1      280.39      307.94      9.38 o 
   0   5   1      151.16      158.79      9.78 o 
   1   5   1      615.41      590.21     12.86 o 
   2   5   1       45.38       52.23      6.97 o 
   3   5   1     1301.60     1219.52     27.22 o 
   4   5   1       32.39       32.26     12.03 o 
  -4   6   1       67.34      112.72     17.58 o 
  -3   6   1      947.94      955.10     29.21 o 
  -2   6   1     3595.38     3677.47     61.03 o 
  -1   6   1       27.78       35.66      5.61 o 
   0   6   1     1892.45     1900.50     35.44 o 
   1   6   1       25.15       25.34      6.31 o 
   2   6   1     2632.87     2750.10     46.90 o 
   3   6   1       97.89      112.11     21.56 o 
   4   6   1      710.70      712.61     28.57 o 
  -4   7   1        9.38       29.27     17.69 o 
  -3   7   1       85.29      104.84     15.95 o 
  -2   7   1      107.36      146.99     14.02 o 
  -1   7   1     1635.96     1571.29     30.96 o 
   0   7   1     1371.48     1626.25     55.58 o 
   1   7   1     3482.91     3245.47     64.00 o 
   2   7   1       21.87       30.40     10.87 o 
   3   7   1     3392.68     3401.64     73.80 o 
   4   7   1        5.06       21.13     17.23 o 
  -4   8   1       23.84       28.77     18.52 o 
  -3   8   1      659.08      726.96     28.04 o 
  -2   8   1      299.38      313.22     24.54 o 
  -1   8   1     4511.91     4334.61    153.40 o 
   0   8   1      222.57      240.16     10.86 o 
   1   8   1      704.62      685.96     21.21 o 
   2   8   1      212.49      215.29     15.99 o 
   3   8   1      157.10      163.52     17.72 o 
   4   8   1       48.22       55.74     18.99 o 
  -3   9   1      492.12      544.91     26.12 o 
  -2   9   1       30.29       33.27     14.83 o 
  -1   9   1     4954.37     4708.83     87.77 o 
   0   9   1      127.25      108.23     10.34 o 
   1   9   1     2259.96     2255.38     50.98 o 
   2   9   1      235.58      236.45     17.76 o 
   3   9   1      754.88      757.18     29.38 o 
  -3  10   1      237.93      279.82     22.99 o 
  -2  10   1       18.93        4.80     14.90 o 
  -1  10   1      948.31      936.03     25.93 o 
   0  10   1     1331.81     1364.58     37.25 o 
   1  10   1      562.62      581.59     23.03 o 
   2  10   1     1519.78     1371.24    114.82 o 
   3  10   1        4.72       15.31     18.43 o 
  -3  11   1      730.78      663.69     30.43 o 
  -2  11   1      164.12      176.29     18.78 o 
  -1  11   1     1149.13     1204.08     41.03 o 
   0  11   1      428.50      448.44     23.29 o 
   1  11   1      160.29      177.21     36.46 o 
   2  11   1      268.07      288.37     21.22 o 
   3  11   1       34.08       46.37     23.60 o 
  -2  12   1      564.48      546.54     46.09 o 
  -1  12   1      121.30      148.77     21.84 o 
   0  12   1     1106.91     1065.95     46.10 o 
   1  12   1      347.47      372.53     44.30 o 
   2  12   1      513.13      561.39     31.71 o 
  -1  13   1      297.46      350.27     27.88 o 
   0  13   1      522.87      485.57     26.80 o 
   1  13   1       67.00      108.64     21.62 o 
  -4   0   2      410.86      417.31     36.53 o 
  -2   0   2     1952.00     1978.31     47.92 o 
   2   0   2    10819.59    11053.31    246.40 o 
   4   0   2     1597.90     1578.10     45.09 o 
  -5   1   2      160.52      172.47     16.96 o 
  -4   1   2     2217.17     2135.39     43.10 o 
  -3   1   2       85.16       67.08      8.92 o 
  -2   1   2     7407.06     7132.96    113.39 o 
  -1   1   2     2531.08     2688.94     49.88 o 
   0   1   2    14076.10    13596.95    238.22 o 
   1   1   2     1982.39     2205.57     39.11 o 
   2   1   2     1460.52     1545.64     64.08 o 
   3   1   2      115.16      114.00      9.25 o 
   4   1   2      369.08      366.13     15.64 o 
   5   1   2      278.12      326.89     23.02 o 
  -5   2   2       99.10      125.04     16.51 o 
  -4   2   2        2.32       10.24      8.71 o 
  -3   2   2     4689.28     4557.35     75.17 o 
  -2   2   2       18.16        1.03      6.66 o 
  -1   2   2    13276.74    13391.06    209.47 o 
   0   2   2     2157.91     2217.50     61.48 o 
   1   2   2     8166.49     8400.16    131.88 o 
   2   2   2     3237.12     3342.49     55.03 o 
   3   2   2      287.48      327.33     12.89 o 
   4   2   2      685.78      661.37     20.90 o 
   5   2   2        7.45        0.00     10.41 o 
  -5   3   2       79.82       44.04     26.69 o 
  -4   3   2      694.94      686.92     21.76 o 
  -3   3   2     1248.70     1198.01     24.13 o 
  -2   3   2      350.19      357.63     15.12 o 
  -1   3   2     2016.90     2162.27     58.73 o 
   0   3   2     1059.70     1169.17     36.84 o 
   1   3   2      911.00     1016.38     67.51 o 
   2   3   2     1785.16     1943.46     33.77 o 
   3   3   2     1511.79     1488.62     28.71 o 
   4   3   2      218.56      222.73     22.28 o 
   5   3   2      761.43      789.01     25.24 o 
  -5   4   2     1056.42     1071.90     34.78 o 
  -4   4   2       25.61       34.94     12.10 o 
  -3   4   2     5624.64     5487.61     96.81 o 
  -2   4   2      255.67      262.68     13.99 o 
  -1   4   2     9768.43     9368.64    147.63 o 
   0   4   2     3636.98     4177.27    103.10 o 
   1   4   2     1504.81     1391.72     24.40 o 
   2   4   2      631.24      654.97     15.01 o 
   3   4   2       62.20       84.53      8.79 o 
   4   4   2      805.51      737.13     32.22 o 
   5   4   2       12.92        3.31     14.90 o 
  -5   5   2        0.32       20.58     15.30 o 
  -4   5   2       12.30        0.61     19.75 o 
  -3   5   2     1027.30     1038.70     24.58 o 
  -2   5   2     5209.18     5421.51    106.38 o 
  -1   5   2      390.14      371.71     11.39 o 
   0   5   2     2403.86     2514.15     46.89 o 
   1   5   2     3754.73     3747.49     61.04 o 
   2   5   2      413.08      483.58     12.86 o 
   3   5   2     1787.32     1756.21     35.68 o 
   4   5   2      323.10      354.78     24.34 o 
  -4   6   2      193.21      193.64     18.75 o 
  -3   6   2     1514.12     1473.51     37.92 o 
  -2   6   2      561.39      562.84     14.21 o 
  -1   6   2      945.48     1001.73     50.84 o 
   0   6   2       39.89       60.78      9.96 o 
   1   6   2     1495.12     1531.18     51.82 o 
   2   6   2     1194.98     1271.33     25.47 o 
   3   6   2     1023.23     1061.85     38.66 o 
   4   6   2      444.81      479.62     24.03 o 
  -4   7   2     1207.07     1170.50     36.14 o 
  -3   7   2      293.57      313.58     19.07 o 
  -2   7   2     7487.94     7503.31    148.54 o 
  -1   7   2       38.52       41.52      6.55 o 
   0   7   2     2886.63     2926.38     49.37 o 
   1   7   2     4367.46     4127.50     86.98 o 
   2   7   2      111.38      113.29     11.96 o 
   3   7   2      471.00      527.62     23.08 o 
   4   7   2       28.78       33.00     17.74 o 
  -4   8   2      125.91      144.06     19.91 o 
  -3   8   2       80.58       61.65     15.74 o 
  -2   8   2     4036.81     3844.26     81.34 o 
  -1   8   2       76.96       81.59     11.05 o 
   0   8   2      873.86      900.69     20.04 o 
   1   8   2        9.35       33.98      8.06 o 
   2   8   2      595.91      658.41     24.28 o 
   3   8   2       74.92       72.63     16.60 o 
   4   8   2     1159.30     1173.84     41.90 o 
  -3   9   2       48.42       79.19     18.32 o 
  -2   9   2      993.63      917.16     36.22 o 
  -1   9   2        3.92       29.73     11.43 o 
   0   9   2      244.59      266.33     16.24 o 
   1   9   2      164.11      178.51     13.23 o 
   2   9   2     1267.19     1219.20     64.02 o 
   3   9   2      284.55      334.61     22.50 o 
  -3  10   2      923.53      895.46     32.58 o 
  -2  10   2       96.84       85.89     16.75 o 
  -1  10   2     1821.65     1807.50     44.97 o 
   0  10   2      986.67     1049.75     32.17 o 
   1  10   2      102.12       97.18     14.82 o 
   2  10   2     2645.93     2237.55    353.98 o 
   3  10   2        3.17        0.00     17.81 o 
  -3  11   2      212.15      229.67     22.79 o 
  -2  11   2       23.54       59.16     17.22 o 
  -1  11   2      823.65      850.28     34.52 o 
   0  11   2       23.78       27.85     16.51 o 
   1  11   2      663.19      635.61     26.75 o 
   2  11   2      248.62      265.00     25.31 o 
   3  11   2      880.73      850.09     94.76 o 
  -2  12   2       17.00       28.94     21.39 o 
  -1  12   2     1273.83     1316.76     44.56 o 
   0  12   2      623.65      631.30     27.83 o 
   1  12   2      400.84      390.42     26.95 o 
   2  12   2       31.45       43.80     22.08 o 
  -1  13   2      112.17      103.06     22.09 o 
   0  13   2       48.04       27.10     19.04 o 
   1  13   2      825.92      810.80     35.57 o 
  -5   0   3       45.50       20.11     15.01 o 
  -3   0   3     1933.05     1898.17     48.71 o 
   1   0   3    36095.85    36639.42    811.96 o 
   3   0   3     3048.02     2956.52     78.89 o 
   5   0   3      578.42      574.63     33.05 o 
  -5   1   3     1498.98     1460.05     37.74 o 
  -3   1   3        2.58        0.67      5.64 o 
  -2   1   3     2133.84     2157.10     48.46 o 
  -1   1   3     5736.83     5704.23    172.99 o 
   0   1   3     1209.85     1325.26     19.39 o 
   1   1   3      540.10      519.66     13.95 o 
   2   1   3     1020.76      977.24     25.56 o 
   3   1   3       61.98       65.29      8.70 o 
   4   1   3      607.41      622.11     17.87 o 
   5   1   3      461.02      489.48     22.74 o 
  -5   2   3      121.68      133.91     19.72 o 
  -4   2   3       70.51       89.50     12.32 o 
  -3   2   3     1617.06     1580.99     29.92 o 
  -2   2   3      814.03      811.98     16.73 o 
  -1   2   3     7019.60     7117.00    120.62 o 
   0   2   3     9125.49     9296.82    145.68 o 
   1   2   3     7201.53     7241.44    113.90 o 
   2   2   3     2259.59     2414.31     54.76 o 
   3   2   3     1369.85     1351.26     26.77 o 
   4   2   3       57.63       73.03     32.18 o 
   5   2   3      211.76      231.98     17.97 o 
  -5   3   3        9.14        0.27     14.98 o 
  -4   3   3      874.66      812.84     23.14 o 
  -3   3   3      138.63      164.87     10.84 o 
  -2   3   3     2910.46     2976.27     67.02 o 
  -1   3   3      582.55      676.40     44.44 o 
   0   3   3    17045.51    16894.27    264.65 o 
   1   3   3       68.31       68.95      8.59 o 
   2   3   3     8030.73     7867.94    125.14 o 
   3   3   3      234.85      244.61     11.13 o 
   4   3   3      933.14      921.14     38.15 o 
   5   3   3      529.63      542.94     24.67 o 
  -5   4   3       36.73       51.80     18.28 o 
  -4   4   3      704.98      659.44     25.62 o 
  -3   4   3        2.19       19.66      9.62 o 
  -2   4   3      178.73      231.71      9.87 o 
  -1   4   3     1397.18     1567.89     31.77 o 
   0   4   3      528.50      500.07     29.80 o 
   1   4   3     2864.11     3023.21     49.23 o 
   2   4   3     2044.01     2024.57     35.26 o 
   3   4   3       11.70       35.97      8.63 o 
   4   4   3     1955.31     1888.85     37.44 o 
   5   4   3       36.28       39.20     16.38 o 
  -5   5   3      497.82      498.97     26.33 o 
  -4   5   3     1386.34     1315.83     36.67 o 
  -3   5   3      333.52      351.51     14.31 o 
  -2   5   3     4183.14     4254.06    130.80 o 
  -1   5   3      906.64      895.88     17.81 o 
   0   5   3     4792.59     4644.47     74.46 o 
   1   5   3     3633.99     4012.95     65.18 o 
   2   5   3     4783.12     4898.84     79.78 o 
   3   5   3     1168.59     1158.15     26.33 o 
   4   5   3      640.57      683.64     49.79 o 
  -4   6   3      125.80      125.76     18.08 o 
  -3   6   3      753.16      744.83     25.56 o 
  -2   6   3      577.27      555.39     13.87 o 
  -1   6   3     2300.97     2154.92     42.46 o 
   0   6   3        4.46       15.12      7.34 o 
   1   6   3     6030.88     5838.76     96.16 o 
   2   6   3      422.55      435.31     12.99 o 
   3   6   3     2490.44     2517.77     48.44 o 
   4   6   3      158.66      196.62     18.75 o 
  -4   7   3      598.53      620.37     27.55 o 
  -3   7   3      155.97      149.82     16.76 o 
  -2   7   3     2070.02     2076.05     47.34 o 
  -1   7   3      495.28      451.03     21.94 o 
   0   7   3       17.36       30.54      7.60 o 
   1   7   3     1788.01     1762.11     32.27 o 
   2   7   3       55.97       45.10      7.31 o 
   3   7   3      516.73      540.64     23.22 o 
   4   7   3      182.56      225.11     20.22 o 
  -4   8   3       39.68       48.26     18.75 o 
  -3   8   3      476.88      509.41     25.12 o 
  -2   8   3       78.82      107.76     16.38 o 
  -1   8   3     2215.60     2045.97     41.99 o 
   0   8   3       77.34       72.02      8.06 o 
   1   8   3    12925.95    12246.18    193.71 o 
   2   8   3        7.56       28.33     13.20 o 
   3   8   3      732.12      735.47     28.17 o 
   4   8   3      651.51      665.71     29.35 o 
  -3   9   3        7.29       10.67     16.70 o 
  -2   9   3       23.75       25.82     14.40 o 
  -1   9   3      173.43      178.50     13.69 o 
   0   9   3       95.40      142.41     13.47 o 
   1   9   3      393.87      381.51     17.26 o 
   2   9   3     1129.92     1069.06     57.05 o 
   3   9   3      921.88      953.05     33.01 o 
  -3  10   3     1629.24     1576.78     44.04 o 
  -2  10   3      107.80      109.93     17.06 o 
  -1  10   3     1033.15     1064.44     28.57 o 
   0  10   3       17.62       43.05     14.86 o 
   1  10   3       21.86       36.43     12.62 o 
   2  10   3      244.44      273.66     23.02 o 
   3  10   3       45.52       47.56     18.30 o 
  -3  11   3      147.75      128.83     21.34 o 
  -2  11   3     1108.05     1047.60     33.80 o 
  -1  11   3      470.17      469.03     27.89 o 
   0  11   3     1118.04     1164.79     35.47 o 
   1  11   3       93.07      111.16     17.76 o 
   2  11   3     1054.85     1016.21     44.70 o 
   3  11   3      247.82      249.22     29.38 o 
  -2  12   3      240.93      234.20     25.91 o 
  -1  12   3       51.93      101.26     19.79 o 
   0  12   3      179.39      248.08     20.68 o 
   1  12   3       72.97       73.65     20.29 o 
   2  12   3      631.47      616.36     34.07 o 
  -1  13   3       23.11       21.51     20.11 o 
   0  13   3       85.13       83.60     19.75 o 
   1  13   3      145.10      159.31     24.24 o 
  -4   0   4      985.48      937.18     37.76 o 
  -2   0   4     3120.38     3116.27     72.59 o 
   0   0   4     6636.09     6946.62    133.71 o 
   2   0   4     1068.65     1052.12     33.97 o 
   4   0   4     1849.19     1790.76     49.39 o 
  -5   1   4      477.67      498.77     23.57 o 
  -4   1   4     3234.95     3138.55     59.88 o 
  -3   1   4     1501.82     1512.30     29.05 o 
  -2   1   4      692.85      628.05     15.75 o 
  -1   1   4      353.71      325.88     17.04 o 
   0   1   4      668.07      666.41     11.50 o 
   1   1   4      650.39      642.67     17.59 o 
   2   1   4     5530.06     5710.76    123.20 o 
   3   1   4      658.85      649.93     16.88 o 
   4   1   4     3979.47     3893.57     63.57 o 
   5   1   4       70.19       73.45     15.58 o 
  -5   2   4      527.23      539.05     23.94 o 
  -4   2   4     1592.13     1549.44     34.64 o 
  -3   2   4     1624.65     1611.01     30.44 o 
  -2   2   4     5824.06     5892.69     94.21 o 
  -1   2   4      404.06      424.33     10.44 o 
   0   2   4      380.41      401.60     15.65 o 
   1   2   4     8098.24     8591.91    135.07 o 
   2   2   4     1224.08     1284.12     33.40 o 
   3   2   4     4748.92     4744.69     78.25 o 
   4   2   4      795.08      794.53     29.96 o 
   5   2   4      561.05      589.26     34.32 o 
  -5   3   4      741.84      710.42     39.87 o 
  -4   3   4      466.95      451.99     20.79 o 
  -3   3   4     2735.32     2636.31     49.85 o 
  -2   3   4     1049.21     1012.75     21.49 o 
  -1   3   4     1315.88     1308.95     48.00 o 
   0   3   4     2284.26     2258.65     36.75 o 
   1   3   4     1427.61     1448.13     25.22 o 
   2   3   4     2168.39     2226.40     38.08 o 
   3   3   4       80.58       72.22      9.50 o 
   4   3   4       36.40       32.45     21.25 o 
   5   3   4      168.05      195.04     23.52 o 
  -5   4   4      399.09      441.70     24.62 o 
  -4   4   4        0.07        0.00     18.89 o 
  -3   4   4     2897.92     2820.63     52.95 o 
  -2   4   4     1056.99     1043.82     22.51 o 
  -1   4   4     2158.13     2039.96     46.43 o 
   0   4   4     1581.57     1671.34     40.95 o 
   1   4   4    10041.86    10214.74    160.64 o 
   2   4   4        0.17        0.56      6.14 o 
   3   4   4     4918.25     4867.71     80.27 o 
   4   4   4      104.17      132.01     13.47 o 
   5   4   4     1096.48     1087.88     45.99 o 
  -4   5   4      435.36      491.76     24.05 o 
  -3   5   4     2038.43     2018.94     54.21 o 
  -2   5   4       80.76      131.04     18.93 o 
  -1   5   4      771.10      726.65     19.45 o 
   0   5   4      388.10      400.10     13.52 o 
   1   5   4      815.21      842.29     17.06 o 
   2   5   4       62.84       66.51      6.83 o 
   3   5   4       92.86      106.71     10.70 o 
   4   5   4     1484.39     1477.60     33.20 o 
  -4   6   4     1130.21     1125.74     34.69 o 
  -3   6   4     1323.86     1309.09     34.95 o 
  -2   6   4      974.10      929.50     27.22 o 
  -1   6   4     2470.52     2398.76     63.86 o 
   0   6   4      108.81      116.90     13.53 o 
   1   6   4     8732.31     8760.06    184.39 o 
   2   6   4      333.44      321.32     11.72 o 
   3   6   4     1676.94     1713.40     42.12 o 
   4   6   4     2531.02     2426.32     52.55 o 
  -4   7   4      656.57      641.99     34.49 o 
  -3   7   4       14.63       14.75     16.65 o 
  -2   7   4     1419.68     1352.99     34.90 o 
  -1   7   4       30.16       25.71      9.34 o 
   0   7   4     2251.29     2315.37     40.11 o 
   1   7   4      136.30      152.80      9.22 o 
   2   7   4      161.98      185.89      9.89 o 
   3   7   4       10.95       23.06     13.26 o 
   4   7   4     2070.49     2087.80     52.15 o 
  -4   8   4      617.17      646.05     28.85 o 
  -3   8   4       76.79       59.52     16.70 o 
  -2   8   4     3036.84     2856.33     80.28 o 
  -1   8   4        5.29       22.90     10.37 o 
   0   8   4       75.01       63.93      9.32 o 
   1   8   4        0.49       23.69      7.96 o 
   2   8   4       12.48        6.72     11.76 o 
   3   8   4        1.13       36.41     15.76 o 
   4   8   4      246.09      299.75     23.02 o 
  -3   9   4      661.17      613.18     27.25 o 
  -2   9   4     2669.78     2630.57     92.20 o 
  -1   9   4       34.88       34.39     13.56 o 
   0   9   4     6917.98     6822.38    123.06 o 
   1   9   4      200.45      233.69     14.44 o 
   2   9   4      969.10      972.02     46.98 o 
   3   9   4       52.69       81.85     17.63 o 
  -3  10   4      401.72      413.64     24.77 o 
  -2  10   4       26.84       26.39     15.91 o 
  -1  10   4     1116.46     1131.88     29.75 o 
   0  10   4      541.33      606.21     28.75 o 
   1  10   4      889.22      818.27     25.96 o 
   2  10   4      164.56      177.02     35.85 o 
   3  10   4      712.81      740.14     30.66 o 
  -3  11   4       54.56       72.87     27.17 o 
  -2  11   4     1447.64     1316.67     38.13 o 
  -1  11   4        5.79       20.39     14.60 o 
   0  11   4     1547.26     1553.63     41.56 o 
   1  11   4       58.85       67.76     17.12 o 
   2  11   4      330.56      363.48     24.54 o 
   3  11   4       15.65       30.55     30.15 o 
  -2  12   4      239.45      265.89     26.80 o 
  -1  12   4      826.12      763.48     33.00 o 
   0  12   4       30.49       58.34     18.23 o 
   1  12   4     1882.13     1781.77     53.53 o 
   2  12   4      435.85      491.07     34.16 o 
  -1  13   4        7.92        0.00     22.00 o 
   0  13   4      398.12      418.01     24.65 o 
   1  13   4       41.99       45.73     21.44 o 
  -5   0   5        1.03        1.14     13.43 o 
  -3   0   5      389.17      393.05     18.66 o 
  -1   0   5   120368.41   108381.92   7330.35 o 
   1   0   5     8473.81     8973.76    198.85 o 
   3   0   5      894.19      891.34     29.46 o 
   5   0   5     1389.43     1474.37     74.08 o 
  -5   1   5      498.43      518.86     24.36 o 
  -4   1   5      540.45      522.26     16.92 o 
  -3   1   5     2947.54     2889.83     53.62 o 
  -1   1   5    13255.52    13155.79    205.53 o 
   0   1   5       54.21       69.39      4.54 o 
   1   1   5    12297.76    12896.26    284.63 o 
   2   1   5       76.79       96.37     14.70 o 
   3   1   5       40.35       44.23      8.33 o 
   4   1   5       71.96       90.50     10.09 o 
   5   1   5       63.20       68.64     17.75 o 
  -5   2   5      246.72      251.07     18.96 o 
  -4   2   5      404.24      378.14     27.44 o 
  -3   2   5      337.78      312.49     12.75 o 
  -2   2   5     3346.95     3390.62     96.49 o 
  -1   2   5     3143.47     2995.23     64.21 o 
   0   2   5     4902.94     5063.35     85.61 o 
   1   2   5     3095.09     3171.74     50.90 o 
   2   2   5     1955.46     2114.11     45.49 o 
   3   2   5     1766.50     1731.93     32.30 o 
   4   2   5      387.47      406.90     17.24 o 
   5   2   5      727.06      744.88     39.27 o 
  -5   3   5      163.66      202.50     22.78 o 
  -4   3   5      259.09      287.69     25.72 o 
  -3   3   5      163.97      168.10     11.02 o 
  -2   3   5     4222.85     4086.78     72.07 o 
  -1   3   5       10.31       17.81      6.97 o 
   0   3   5     9129.48     9167.42    143.54 o 
   1   3   5     1341.13     1417.00     24.63 o 
   2   3   5      585.71      572.97     13.86 o 
   3   3   5      449.15      478.24     14.98 o 
   4   3   5      529.92      516.30     16.68 o 
   5   3   5       69.73      116.46     17.56 o 
  -5   4   5        1.64        9.70     13.62 o 
  -4   4   5     1595.84     1506.46     33.91 o 
  -3   4   5     1734.11     1691.17     34.82 o 
  -2   4   5     3757.74     3698.44     65.67 o 
  -1   4   5       81.13       78.49      7.03 o 
   0   4   5     6996.90     7082.02    139.10 o 
   1   4   5        0.92        7.58      4.68 o 
   2   4   5      396.70      353.01     13.40 o 
   3   4   5      100.79      134.82     10.41 o 
   4   4   5      318.19      322.63     14.25 o 
   5   4   5      227.43      316.24     38.25 o 
  -4   5   5      700.49      679.98     31.73 o 
  -3   5   5      799.60      852.02     22.04 o 
  -2   5   5     1919.51     1999.42     55.70 o 
  -1   5   5     2372.58     2498.55    129.21 o 
   0   5   5     8668.61     8975.55    141.96 o 
   1   5   5     4835.92     5054.31     81.70 o 
   2   5   5     1546.30     1540.45     28.38 o 
   3   5   5       72.24       79.94      9.91 o 
   4   5   5     2297.65     2231.34     45.56 o 
  -4   6   5     1313.99     1285.66     37.56 o 
  -3   6   5      441.26      435.54     20.83 o 
  -2   6   5     1367.39     1388.60     34.13 o 
  -1   6   5     4311.83     4166.31     76.57 o 
   0   6   5      392.05      416.46     12.15 o 
   1   6   5      863.91      787.91     17.27 o 
   2   6   5     1663.73     1741.00     31.96 o 
   3   6   5      531.89      559.84     17.60 o 
   4   6   5       39.96       89.01     22.76 o 
  -4   7   5        0.19       19.36     17.04 o 
  -3   7   5      805.09      784.37     27.48 o 
  -2   7   5      282.09      280.44     19.11 o 
  -1   7   5     2966.69     2798.46     58.81 o 
   0   7   5     1883.27     1837.22     32.99 o 
   1   7   5     3910.70     3664.00     95.59 o 
   2   7   5     2134.56     2109.82     38.05 o 
   3   7   5      178.95      174.66     16.15 o 
   4   7   5      195.78      221.73     20.20 o 
  -4   8   5      146.23      162.03     20.57 o 
  -3   8   5      875.11      839.05     29.91 o 
  -2   8   5        0.15       46.42     13.58 o 
  -1   8   5     1817.43     1644.72     35.60 o 
   0   8   5        6.62       18.45      7.75 o 
   1   8   5      271.10      330.16     12.74 o 
   2   8   5      251.49      237.21     14.86 o 
   3   8   5     3436.04     3423.31     74.96 o 
   4   8   5        0.24       47.17     26.82 o 
  -3   9   5      964.21     1002.41     34.71 o 
  -2   9   5      481.66      482.19     22.56 o 
  -1   9   5       23.19       26.36     11.79 o 
   0   9   5       25.01       44.73     10.70 o 
   1   9   5      199.86      197.07     16.06 o 
   2   9   5      290.88      264.43     18.58 o 
   3   9   5       75.36       98.69     18.08 o 
  -3  10   5      216.92      245.31     22.49 o 
  -2  10   5      792.50      717.93     37.64 o 
  -1  10   5       59.43       55.46     12.88 o 
   0  10   5     1419.23     1414.60     48.21 o 
   1  10   5     2205.58     2133.32     52.36 o 
   2  10   5      184.08      165.94     18.23 o 
   3  10   5     1441.98     1402.35     43.65 o 
  -3  11   5      331.05      315.95     24.51 o 
  -2  11   5      581.87      558.39     28.40 o 
  -1  11   5       56.36       65.14     14.47 o 
   0  11   5     1004.00     1014.37     32.59 o 
   1  11   5      110.56      108.87     17.63 o 
   2  11   5     1208.72     1238.61     45.40 o 
  -2  12   5      726.04      768.83     29.57 o 
  -1  12   5      148.92      127.74     20.98 o 
   0  12   5      367.78      388.38     23.71 o 
   1  12   5      502.29      524.02     29.88 o 
   2  12   5        3.56       14.18     22.23 o 
  -1  13   5       48.29       47.22     21.07 o 
   0  13   5      332.97      370.78     23.92 o 
   1  13   5      168.24      171.03     23.71 o 
  -4   0   6     1501.47     1453.68     50.19 o 
  -2   0   6      145.68      202.92     22.06 o 
   0   0   6     2042.11     2085.10     46.92 o 
   2   0   6     9342.46     9338.33    209.08 o 
   4   0   6     2549.65     2528.74     65.47 o 
  -5   1   6      188.94      211.60     18.56 o 
  -3   1   6     1468.21     1547.07     34.64 o 
  -2   1   6     6137.28     6282.10    100.54 o 
  -1   1   6     2773.58     2779.29     63.42 o 
   0   1   6      627.44      660.06     16.75 o 
   1   1   6      404.90      426.32     13.67 o 
   2   1   6     8268.44     8307.77    131.50 o 
   3   1   6      660.93      641.27     16.86 o 
   4   1   6     2216.13     2134.28     40.01 o 
   5   1   6      162.56      181.22     23.60 o 
  -5   2   6      128.77      129.73     16.76 o 
  -3   2   6      104.21      100.31      9.14 o 
  -2   2   6     4733.82     4674.65     88.69 o 
  -1   2   6     2982.44     2995.43     63.65 o 
   0   2   6     6754.26     6940.96    108.98 o 
   1   2   6     8331.26     8674.71    136.20 o 
   2   2   6       32.74       21.84      8.16 o 
   3   2   6     1775.81     1741.79     32.50 o 
   4   2   6      966.18      973.35     25.14 o 
   5   2   6       16.26       52.35     21.33 o 
  -5   3   6     1886.65     1889.72     65.66 o 
  -4   3   6       31.58       38.62     17.37 o 
  -3   3   6     2111.19     2054.09     40.50 o 
  -2   3   6      837.00      898.54     23.54 o 
  -1   3   6     6162.02     6133.76    108.57 o 
   0   3   6       11.90       18.80      3.83 o 
   1   3   6    10114.69    10410.41    163.25 o 
   2   3   6     2223.70     2432.34     41.31 o 
   3   3   6     4765.28     4682.72     77.14 o 
   4   3   6       98.08      118.92     19.53 o 
   5   3   6      446.90      517.44     24.83 o 
  -5   4   6      294.94      327.34     25.22 o 
  -4   4   6      268.23      265.41     26.10 o 
  -3   4   6      218.27      240.39     12.88 o 
  -2   4   6     1947.95     2069.43     39.24 o 
  -1   4   6      982.79      876.67     19.38 o 
   0   4   6     1808.27     1969.76     40.10 o 
   1   4   6     3019.35     2811.34     46.18 o 
   2   4   6      162.83      194.31     10.32 o 
   3   4   6     5714.65     5635.99     92.19 o 
   4   4   6      382.66      380.46     17.54 o 
   5   4   6      887.95      842.26     41.33 o 
  -4   5   6      301.02      311.53     21.91 o 
  -3   5   6     2536.17     2507.40     56.07 o 
  -2   5   6      413.23      465.86     13.75 o 
  -1   5   6     2721.38     2722.74    124.84 o 
   0   5   6     2856.83     2908.15     57.20 o 
   1   5   6     2641.41     2529.39     42.59 o 
   2   5   6     1233.87     1191.84     23.17 o 
   3   5   6      777.34      776.66     19.03 o 
   4   5   6      192.67      204.27     14.23 o 
  -4   6   6      151.49      194.68     19.06 o 
  -3   6   6        7.59        2.20     13.00 o 
  -2   6   6      127.01      139.88     13.28 o 
  -1   6   6       95.28      108.16     10.36 o 
   0   6   6     1553.54     1564.46     49.12 o 
   1   6   6      483.10      455.79     19.28 o 
   2   6   6     2233.88     2279.81     40.19 o 
   3   6   6     1451.08     1480.71     31.77 o 
   4   6   6     1162.77     1219.45     35.27 o 
  -4   7   6      533.49      559.68     26.86 o 
  -3   7   6      344.74      396.91     21.30 o 
  -2   7   6      402.55      406.50     19.20 o 
  -1   7   6     1416.83     1466.18     48.67 o 
   0   7   6     2073.91     2071.81     36.60 o 
   1   7   6      222.92      226.65     13.80 o 
   2   7   6     3323.17     3415.11     58.02 o 
   3   7   6       25.38       53.25     14.56 o 
   4   7   6      686.32      698.68     28.26 o 
  -4   8   6      297.26      348.79     24.19 o 
  -3   8   6      100.72      102.01     17.19 o 
  -2   8   6     4161.94     4050.23     91.15 o 
  -1   8   6      185.33      208.40     13.06 o 
   0   8   6    11879.05    11757.04    186.16 o 
   1   8   6     1039.57      955.73     21.37 o 
   2   8   6      993.08     1015.47     27.17 o 
   3   8   6       33.84       56.72     16.14 o 
   4   8   6      397.06      425.33     30.34 o 
  -3   9   6        3.72       16.65     16.28 o 
  -2   9   6      415.52      388.37     21.60 o 
  -1   9   6       34.05       33.74     11.50 o 
   0   9   6      263.17      291.35     16.38 o 
   1   9   6       67.02       88.96     12.14 o 
   2   9   6      912.18      815.17     54.17 o 
   3   9   6      361.72      412.19     23.37 o 
  -3  10   6      120.96      138.83     20.49 o 
  -2  10   6     1874.11     1755.20     63.46 o 
  -1  10   6      103.99       91.65     13.39 o 
   0  10   6     1540.75     1566.41     35.07 o 
   1  10   6     1006.91     1018.60     32.17 o 
   2  10   6       50.52       69.30     16.43 o 
   3  10   6      158.52      179.65     20.35 o 
  -3  11   6      620.17      552.17     30.33 o 
  -2  11   6       70.62       69.80     17.83 o 
  -1  11   6     1016.61     1082.49     37.10 o 
   0  11   6      163.66      160.60     17.59 o 
   1  11   6      864.16      862.40     30.48 o 
   2  11   6      190.41      189.25     24.19 o 
  -2  12   6      104.22      129.79     19.78 o 
  -1  12   6       49.14       66.58     20.30 o 
   0  12   6      147.28      180.15     19.62 o 
   1  12   6      205.55      248.19     37.89 o 
   2  12   6      611.36      710.03     36.00 o 
  -1  13   6     1147.20      995.86     38.85 o 
   0  13   6        8.09       25.06     17.49 o 
   1  13   6      197.62      229.09     26.08 o 
  -5   0   7      104.94      104.96     24.51 o 
  -3   0   7      902.44      879.81     28.75 o 
  -1   0   7    63219.86    61120.61   2204.39 o 
   1   0   7    13124.94    14051.72    312.09 o 
   3   0   7     2834.90     2843.37     69.02 o 
   5   0   7     1155.77     1246.05     65.58 o 
  -5   1   7     1211.62     1184.54     34.22 o 
  -4   1   7      224.61      239.02     12.21 o 
  -3   1   7     5220.54     5230.02     85.96 o 
  -1   1   7    11232.23    10934.02    171.62 o 
   0   1   7      506.61      571.48     28.24 o 
   1   1   7     3292.76     3224.69     53.91 o 
   2   1   7      165.51      142.48      7.19 o 
   3   1   7     1452.59     1478.95     28.56 o 
   4   1   7      418.16      428.01     16.44 o 
   5   1   7      401.54      440.24     32.79 o 
  -5   2   7      435.66      450.97     22.09 o 
  -4   2   7     1793.93     1813.76     37.66 o 
  -3   2   7      806.89      798.58     20.85 o 
  -2   2   7     2843.73     2648.17     48.15 o 
  -1   2   7     1494.98     1501.06     45.93 o 
   0   2   7     4839.93     4783.75     90.97 o 
   1   2   7      453.67      472.36     15.30 o 
   2   2   7     3463.03     3732.33     61.09 o 
   3   2   7      503.32      468.03     15.30 o 
   4   2   7     1058.80     1064.15     24.79 o 
   5   2   7     1907.54     1928.31     56.91 o 
  -5   3   7      244.20      295.97     24.03 o 
  -4   3   7      370.21      374.69     17.47 o 
  -3   3   7      438.86      426.66     15.58 o 
  -2   3   7     1131.97     1051.74     22.51 o 
  -1   3   7     1641.47     1606.36     30.83 o 
   0   3   7       84.62      107.34     17.00 o 
   1   3   7     1759.78     1740.59     29.72 o 
   2   3   7     2168.28     2197.63     58.04 o 
   3   3   7      589.63      587.95     16.16 o 
   4   3   7      465.08      470.18     18.06 o 
   5   3   7      178.32      207.39     23.82 o 
  -5   4   7        8.98       11.23     13.26 o 
  -4   4   7     1820.48     1696.85     43.55 o 
  -3   4   7      380.20      407.69     15.32 o 
  -2   4   7     5992.33     5816.15    101.10 o 
  -1   4   7     1562.12     1627.45     31.95 o 
   0   4   7     2572.56     2429.13    108.71 o 
   1   4   7     2117.98     2452.87     40.91 o 
   2   4   7     4726.35     4744.05     76.88 o 
   3   4   7     1442.73     1487.91     28.92 o 
   4   4   7     1448.07     1450.95     33.07 o 
   5   4   7      406.49      449.52     51.62 o 
  -4   5   7      179.53      213.01     19.30 o 
  -3   5   7     1821.62     1697.40     41.16 o 
  -2   5   7     1193.85     1271.27     31.61 o 
  -1   5   7     1209.00     1227.05     28.68 o 
   0   5   7       92.80      155.33     51.01 o 
   1   5   7      185.55      233.02     11.12 o 
   2   5   7     1080.60     1094.86     21.89 o 
   3   5   7       68.36       83.82      9.68 o 
   4   5   7      116.58      145.72     21.89 o 
  -4   6   7      514.49      527.46     30.79 o 
  -3   6   7      495.49      513.72     21.34 o 
  -2   6   7     1069.70      992.29     27.89 o 
  -1   6   7     3237.06     3162.52     59.48 o 
   0   6   7     6079.70     6158.80     98.42 o 
   1   6   7      357.92      342.97     11.54 o 
   2   6   7     5775.70     5890.89     95.55 o 
   3   6   7     1493.61     1544.50     32.47 o 
   4   6   7      112.82      113.95     22.17 o 
  -4   7   7      274.11      296.83     22.34 o 
  -3   7   7     5942.00     5590.99    114.87 o 
  -2   7   7        3.40        4.21     11.65 o 
  -1   7   7     3421.54     3391.57    128.81 o 
   0   7   7     1160.40     1149.77     22.67 o 
   1   7   7       58.40       66.44      9.02 o 
   2   7   7       20.45       25.86      7.70 o 
   3   7   7     1271.40     1281.71     35.05 o 
   4   7   7        2.47       25.70     14.32 o 
  -4   8   7      112.14      112.88     19.95 o 
  -3   8   7       64.43       95.56     16.68 o 
  -2   8   7       85.39      121.67     26.01 o 
  -1   8   7      251.45      225.04     13.36 o 
   0   8   7      121.38      129.41      9.64 o 
   1   8   7        2.39        4.05      8.24 o 
   2   8   7      411.21      427.57     19.13 o 
   3   8   7      409.50      462.29     23.06 o 
   4   8   7        1.58       29.93     23.08 o 
  -3   9   7      914.93      917.56     31.59 o 
  -2   9   7      145.60      124.73     16.24 o 
  -1   9   7     1883.19     1845.87     39.82 o 
   0   9   7      143.99      172.23     12.78 o 
   1   9   7     2143.56     2266.54     64.89 o 
   2   9   7       85.23       90.58     15.41 o 
   3   9   7     1415.58     1372.37     39.44 o 
  -3  10   7       35.52       19.89     18.03 o 
  -2  10   7     1512.79     1439.66     67.14 o 
  -1  10   7        3.59        9.26     13.34 o 
   0  10   7      652.39      647.78     21.59 o 
   1  10   7      243.55      285.22     20.10 o 
   2  10   7      344.58      323.11     40.65 o 
   3  10   7       86.13       86.53     18.98 o 
  -2  11   7       21.90       14.21     16.63 o 
  -1  11   7      650.74      693.41     26.27 o 
   0  11   7       19.39       13.20     15.61 o 
   1  11   7      973.16      988.46     33.35 o 
   2  11   7      155.84      137.69     23.65 o 
  -2  12   7      820.88      832.50     31.72 o 
  -1  12   7      399.15      415.37     27.21 o 
   0  12   7     1699.47     1600.32     44.44 o 
   1  12   7       32.60       28.26     18.23 o 
   2  12   7     2550.29     2601.14     91.66 o 
  -1  13   7       98.45      100.52     21.62 o 
   0  13   7       90.24       87.18     21.96 o 
  -2   0   8    29359.98    30396.48    670.23 o 
   0   0   8    29937.60    30121.91    669.30 o 
   2   0   8     2576.26     2408.18     57.05 o 
   4   0   8     1948.83     1898.88     51.96 o 
  -5   1   8       35.10       14.20      9.99 o 
  -4   1   8      565.66      566.17     20.17 o 
  -3   1   8      524.38      510.74     16.20 o 
  -2   1   8     2258.57     2192.69     55.56 o 
  -1   1   8      310.57      244.90      8.95 o 
   0   1   8      579.98      608.74     23.41 o 
   1   1   8     2640.67     2726.73     67.35 o 
   2   1   8     3941.90     4068.21     66.00 o 
   3   1   8      457.70      470.51     14.36 o 
   4   1   8       53.99       67.85     11.22 o 
   5   1   8       16.37       35.46     23.70 o 
  -5   2   8      128.78      158.33     17.74 o 
  -4   2   8      457.33      448.16     18.14 o 
  -3   2   8      284.51      325.11     18.91 o 
  -2   2   8     1407.20     1328.47     26.68 o 
  -1   2   8       35.72       15.44      9.68 o 
   0   2   8     9935.61     9778.96    152.94 o 
   1   2   8     2077.40     2128.16     37.44 o 
   2   2   8     4047.71     4118.42     66.77 o 
   3   2   8      261.65      261.24     11.54 o 
   4   2   8      610.57      618.95     19.26 o 
   5   2   8     1164.41     1189.91     42.34 o 
  -5   3   8       63.42       50.18     20.86 o 
  -4   3   8      124.76      158.37     12.07 o 
  -3   3   8     2149.70     2052.32     41.52 o 
  -2   3   8      181.41      160.60      9.09 o 
  -1   3   8    13327.69    13146.09    334.29 o 
   0   3   8        7.48        3.50      3.64 o 
   1   3   8    12383.37    12467.10    195.72 o 
   2   3   8      562.29      626.54     20.75 o 
   3   3   8     1168.02     1144.89     25.38 o 
   4   3   8      709.30      676.26     18.62 o 
   5   3   8      519.91      570.13     30.24 o 
  -5   4   8      503.95      482.98     72.26 o 
  -4   4   8      160.52      170.11     17.99 o 
  -3   4   8     1414.55     1377.37     30.10 o 
  -2   4   8        0.42       13.72      9.62 o 
  -1   4   8     3876.15     4112.04    172.40 o 
   0   4   8     3349.20     3595.22     62.36 o 
   1   4   8     1699.04     1719.59     32.39 o 
   2   4   8      139.04      134.26      7.78 o 
   3   4   8       49.37       62.40      9.64 o 
   4   4   8     1159.94     1165.77     28.14 o 
   5   4   8      652.81      731.14     33.42 o 
  -4   5   8       15.20       49.05     16.26 o 
  -3   5   8     1219.57     1121.25     31.51 o 
  -2   5   8       53.85       92.19     14.30 o 
  -1   5   8     6179.11     6115.34    109.63 o 
   0   5   8       34.57       75.94      5.84 o 
   1   5   8     6556.26     6552.14    104.96 o 
   2   5   8     3365.38     3300.68     55.38 o 
   3   5   8     1167.77     1234.59     25.54 o 
   4   5   8      881.26      874.34     24.26 o 
  -4   6   8      215.15      218.29     19.55 o 
  -3   6   8     2532.97     2423.06     55.02 o 
  -2   6   8     2166.32     2142.62     47.83 o 
  -1   6   8      254.64      213.91     11.32 o 
   0   6   8     4564.30     4494.09     72.93 o 
   1   6   8      661.71      646.36     15.35 o 
   2   6   8     3213.98     3377.21     56.91 o 
   3   6   8      318.94      373.43     15.31 o 
   4   6   8      418.13      404.59     40.08 o 
  -4   7   8       21.89       34.57     17.52 o 
  -3   7   8      105.70      156.69     17.09 o 
  -2   7   8      753.60      770.81     24.67 o 
  -1   7   8      170.20      145.97     15.08 o 
   0   7   8     1002.20      920.17     30.96 o 
   1   7   8      549.13      544.13     15.22 o 
   2   7   8      138.17      143.20      9.41 o 
   3   7   8      382.21      399.91     20.29 o 
   4   7   8      264.33      216.15     35.77 o 
  -4   8   8      151.92      178.39     21.21 o 
  -3   8   8      134.19      159.93     17.95 o 
  -2   8   8      466.94      468.92     21.64 o 
  -1   8   8       35.38       40.59     10.62 o 
   0   8   8     7031.34     6708.01    120.84 o 
   1   8   8       59.22       69.06     11.50 o 
   2   8   8     4420.84     4314.30     81.36 o 
   3   8   8      672.89      704.08     27.41 o 
   4   8   8     1064.28     1130.18     43.14 o 
  -3   9   8      176.82      198.86     19.95 o 
  -2   9   8     1405.91     1386.69     42.00 o 
  -1   9   8      245.27      264.99     14.89 o 
   0   9   8       12.56       19.56     10.53 o 
   1   9   8      985.52      967.84     28.59 o 
   2   9   8       98.01       82.14     22.51 o 
   3   9   8        5.86        3.05     16.39 o 
  -3  10   8      133.47      149.96     20.74 o 
  -2  10   8       18.88       27.68     17.08 o 
  -1  10   8     1312.92     1331.76     65.59 o 
   0  10   8      151.42      151.89     15.19 o 
   1  10   8      437.55      452.29     23.25 o 
   2  10   8     1122.40     1000.60    199.26 o 
   3  10   8      168.38      158.47     26.12 o 
  -2  11   8      550.51      525.70     33.13 o 
  -1  11   8      677.37      673.68     25.84 o 
   0  11   8        0.88        5.97     15.65 o 
   1  11   8     1107.71     1077.89     34.88 o 
   2  11   8      285.34      313.24     26.85 o 
  -2  12   8      203.20      185.70     20.84 o 
  -1  12   8      167.94      194.21     22.87 o 
   0  12   8       49.22       64.16     17.53 o 
   1  12   8       92.63       90.72     20.86 o 
   2  12   8        9.21       49.99     22.35 o 
   0  13   8       10.80        8.46     19.77 o 
  -5   0   9     1401.37     1358.70     51.82 o 
  -3   0   9     1495.76     1383.83     38.48 o 
  -1   0   9      634.36      603.05     22.74 o 
   1   0   9     8830.85     9612.41    213.82 o 
   3   0   9      625.26      652.64     24.38 o 
   5   0   9      739.70      733.54     52.22 o 
  -5   1   9        1.16        0.00      9.94 o 
  -4   1   9      839.61      857.75     24.59 o 
  -3   1   9       11.94       12.27      6.33 o 
  -2   1   9      263.54      344.83    119.06 o 
  -1   1   9      757.51      652.44     14.07 o 
   0   1   9      931.89     1117.77     37.75 o 
   1   1   9    12036.06    12578.33    196.81 o 
   2   1   9        6.87        2.99      9.53 o 
   3   1   9     9964.97    10002.28    159.54 o 
   4   1   9       49.03       35.99     10.78 o 
   5   1   9     1608.26     1642.04     57.54 o 
  -5   2   9      581.97      596.82     25.67 o 
  -4   2   9      163.24      165.44     13.93 o 
  -3   2   9     2465.45     2408.06     46.15 o 
  -2   2   9      523.95      529.49     15.25 o 
  -1   2   9     1792.58     1784.28     33.07 o 
   0   2   9     2547.11     2671.75     42.72 o 
   1   2   9      478.61      434.08     26.62 o 
   2   2   9     5368.13     5209.61     84.01 o 
   3   2   9       57.55       68.93      8.64 o 
   4   2   9      804.84      818.26     25.75 o 
   5   2   9      167.31      222.81     23.36 o 
  -5   3   9        3.25        0.00     13.47 o 
  -4   3   9     3120.05     3022.87     55.17 o 
  -3   3   9       71.77       68.43      9.81 o 
  -2   3   9     3218.35     3112.65     55.98 o 
  -1   3   9      178.59      203.19     15.81 o 
   0   3   9      379.41      377.14     20.14 o 
   1   3   9     1837.19     1983.71     33.27 o 
   2   3   9     3141.43     3234.64     53.56 o 
   3   3   9       64.87       83.07      9.14 o 
   4   3   9      606.97      646.79     20.24 o 
   5   3   9       86.62       62.68     20.77 o 
  -5   4   9       58.34       44.96     14.36 o 
  -4   4   9        9.21       33.82     12.38 o 
  -3   4   9       16.82       21.58     11.62 o 
  -2   4   9       28.08       76.10     24.41 o 
  -1   4   9     3116.58     3272.07     65.25 o 
   0   4   9     5886.09     6043.52     96.07 o 
   1   4   9      155.83      200.51     10.52 o 
   2   4   9     6750.93     6732.49    108.00 o 
   3   4   9      318.35      328.90     13.14 o 
   4   4   9     3080.99     3071.21     58.57 o 
   5   4   9       15.20        7.63     11.15 o 
  -4   5   9     2658.82     2506.81     58.16 o 
  -3   5   9      523.40      506.54     21.32 o 
  -2   5   9     2629.77     2586.43     55.77 o 
  -1   5   9      629.69      686.76     19.55 o 
   0   5   9     1570.85     1552.21     27.44 o 
   1   5   9     1346.38     1260.05     24.80 o 
   2   5   9      852.24      821.61     19.10 o 
   3   5   9     2566.20     2576.75     45.41 o 
   4   5   9      332.80      317.72     18.46 o 
  -4   6   9       61.74       96.33     17.64 o 
  -3   6   9      465.18      454.70     20.77 o 
  -2   6   9      542.51      569.84     21.45 o 
  -1   6   9      166.01      157.62     11.45 o 
   0   6   9     3776.99     3817.41     62.53 o 
   1   6   9      920.98      954.45     23.37 o 
   2   6   9     2158.91     2226.25     39.28 o 
   3   6   9       64.24      115.98     11.84 o 
   4   6   9      712.00      697.76     32.57 o 
  -4   7   9        5.18       15.21     17.56 o 
  -3   7   9        7.93       14.63     14.74 o 
  -2   7   9      458.86      495.07     20.50 o 
  -1   7   9     1331.31     1234.22     28.36 o 
   0   7   9     1494.98     1467.79     27.51 o 
   1   7   9     1015.38     1045.00     21.96 o 
   2   7   9        3.88        0.39      8.03 o 
   3   7   9     2199.20     2282.03     52.74 o 
   4   7   9      177.69      203.66     24.24 o 
  -4   8   9      210.20      190.43     21.44 o 
  -3   8   9     4671.37     4418.85    146.37 o 
  -2   8   9       29.52       16.63     14.09 o 
  -1   8   9     1955.76     1863.49     50.96 o 
   0   8   9      402.78      444.98     17.29 o 
   1   8   9     1483.80     1602.25     30.63 o 
   2   8   9      178.20      221.34     11.90 o 
   3   8   9      353.34      382.26     20.97 o 
   4   8   9        0.40       17.84     23.29 o 
  -3   9   9      352.90      352.98     22.30 o 
  -2   9   9       53.44       54.99     15.30 o 
  -1   9   9     2682.99     2612.35     52.78 o 
   0   9   9      218.97      235.55     14.06 o 
   1   9   9      352.99      386.54     14.61 o 
   2   9   9      292.20      273.15     26.22 o 
   3   9   9      389.17      462.56     24.28 o 
  -3  10   9      276.53      315.29     23.49 o 
  -2  10   9      124.56      127.09     17.47 o 
  -1  10   9     3004.66     2829.22     62.47 o 
   0  10   9     1172.79     1112.18     28.50 o 
   1  10   9     1831.95     1795.76     48.03 o 
   2  10   9      909.80      849.36    160.48 o 
   3  10   9       13.44       11.62     18.19 o 
  -2  11   9      636.02      607.74     31.03 o 
  -1  11   9      624.25      585.56     24.24 o 
   0  11   9      621.22      622.66     26.86 o 
   1  11   9       66.32       83.91     18.01 o 
   2  11   9      629.55      594.80     42.58 o 
  -2  12   9        6.62        0.00     17.92 o 
  -1  12   9      439.57      440.18     28.33 o 
   0  12   9      630.70      603.97     27.11 o 
   1  12   9       54.67       77.62     21.91 o 
   2  12   9      317.71      358.89     28.81 o 
   0  13   9      742.89      711.59     33.80 o 
  -4   0  10      190.05      165.92     21.89 o 
  -2   0  10        7.64        0.00      7.25 o 
   0   0  10      606.19      665.63     28.54 o 
   2   0  10      686.15      705.31     20.79 o 
   4   0  10     2114.76     2127.98     56.24 o 
  -5   1  10       35.73       30.47     12.20 o 
  -3   1  10      567.58      578.79     16.28 o 
  -2   1  10    17900.26    17479.09    342.71 o 
  -1   1  10      732.53      801.03     24.00 o 
   0   1  10    15426.29    15501.17    257.52 o 
   1   1  10       22.43       21.06      4.26 o 
   2   1  10      130.53      129.00     11.04 o 
   3   1  10       86.08      100.55      8.89 o 
   4   1  10      277.59      299.13     14.46 o 
   5   1  10      997.46      990.76     43.36 o 
  -5   2  10      459.47      469.11     23.83 o 
  -4   2  10       52.84       57.33     12.58 o 
  -3   2  10     3304.93     3045.15     56.57 o 
  -2   2  10       20.08       23.67      8.73 o 
  -1   2  10     7160.81     7103.44    112.16 o 
   0   2  10      379.98      384.11     12.04 o 
   1   2  10     6777.26     7400.61    116.91 o 
   2   2  10      317.86      283.72     10.76 o 
   3   2  10       50.33       66.00      8.74 o 
   4   2  10     1769.17     1750.01     34.53 o 
   5   2  10      100.84      111.79     21.93 o 
  -5   3  10       72.33      104.97     26.46 o 
  -4   3  10      248.65      279.97     18.16 o 
  -3   3  10        8.35        4.50      9.02 o 
  -2   3  10      493.15      489.15     14.23 o 
  -1   3  10       44.35       72.51      5.61 o 
   0   3  10     2661.78     2912.74    107.88 o 
   1   3  10      580.62      611.36     12.92 o 
   2   3  10     1387.44     1398.15     25.86 o 
   3   3  10     1282.90     1272.29     29.78 o 
   4   3  10      204.55      239.97     17.35 o 
   5   3  10      893.40      935.63     46.20 o 
  -5   4  10      431.81      510.09     37.29 o 
  -4   4  10      130.29      133.69     17.40 o 
  -3   4  10     3656.05     3561.25     65.21 o 
  -2   4  10       36.76       44.88      6.44 o 
  -1   4  10     6040.81     5769.68    103.12 o 
   0   4  10     3466.49     3694.01     59.67 o 
   1   4  10     4954.70     4780.66     77.06 o 
   2   4  10      275.47      324.23     11.28 o 
   3   4  10     1058.69     1070.49     30.42 o 
   4   4  10        1.60       25.40     13.44 o 
   5   4  10      112.33      140.94     22.20 o 
  -4   5  10     2012.66     1912.70     47.94 o 
  -3   5  10       84.68       99.22     14.46 o 
  -2   5  10     2475.03     2388.92     51.77 o 
  -1   5  10      720.52      775.47     21.33 o 
   0   5  10     5490.93     5826.95     93.01 o 
   1   5  10      208.15      207.62      8.34 o 
   2   5  10      149.12      172.04     10.14 o 
   3   5  10     1332.36     1366.64     27.55 o 
   4   5  10       41.30       39.35     14.00 o 
  -4   6  10      100.19      126.26     18.87 o 
  -3   6  10      605.35      583.35     23.80 o 
  -2   6  10      112.85      106.47     13.16 o 
  -1   6  10     1094.69     1107.43     25.28 o 
   0   6  10      465.39      491.37     18.94 o 
   1   6  10     6422.10     5985.83    142.94 o 
   2   6  10      167.08      196.81     10.38 o 
   3   6  10     1316.83     1353.73     29.90 o 
   4   6  10      485.13      551.00     29.95 o 
  -4   7  10     2023.62     1856.78     48.73 o 
  -3   7  10      658.76      621.60     24.93 o 
  -2   7  10     5496.40     5469.03    127.69 o 
  -1   7  10     1474.42     1459.84     31.67 o 
   0   7  10     4931.35     4875.23     79.62 o 
   1   7  10     1512.67     1448.98     27.81 o 
   2   7  10       91.67      111.35      9.31 o 
   3   7  10        4.87       14.93     12.96 o 
   4   7  10      776.83      817.64     37.14 o 
  -4   8  10      255.71      264.78     23.26 o 
  -3   8  10        0.10       26.98     15.53 o 
  -2   8  10        3.03       17.77     13.44 o 
  -1   8  10       89.42      110.43     11.72 o 
   0   8  10     1413.94     1181.65     33.15 o 
   1   8  10        4.39       18.09      8.23 o 
   2   8  10     2367.09     2374.43     43.10 o 
   3   8  10      271.69      324.37     20.26 o 
   4   8  10      634.73      658.76     34.25 o 
  -3   9  10        0.27       24.22     16.45 o 
  -2   9  10      140.14      152.75     29.62 o 
  -1   9  10       16.96       42.97     11.83 o 
   0   9  10     1495.27     1472.92     33.17 o 
   1   9  10       33.51       51.46      9.70 o 
   2   9  10     1824.99     1710.71     71.58 o 
   3   9  10      258.10      272.15     20.68 o 
  -3  10  10      631.05      620.21     28.72 o 
  -2  10  10        1.50        6.01     15.78 o 
  -1  10  10     1488.52     1415.74     37.10 o 
   0  10  10     1525.76     1460.12     33.47 o 
   1  10  10      982.00     1036.73     33.30 o 
   2  10  10      831.13      700.58    130.00 o 
   3  10  10       26.48        3.25     21.91 o 
  -2  11  10        4.20       27.63     16.88 o 
  -1  11  10       92.33      105.46     15.86 o 
   0  11  10      109.96      101.39     16.83 o 
   1  11  10      395.13      431.48     24.43 o 
   2  11  10      390.97      352.82     27.92 o 
  -2  12  10       29.00       33.20     18.73 o 
  -1  12  10      967.56      970.25     38.57 o 
   0  12  10      463.87      453.63     25.34 o 
   1  12  10     1442.10     1503.48     43.63 o 
   2  12  10      871.50      957.10     41.14 o 
   0  13  10      438.85      434.83     28.90 o 
  -5   0  11      249.79      248.92     29.17 o 
  -3   0  11      603.11      562.63     23.18 o 
  -1   0  11     3272.16     2923.21     67.18 o 
   1   0  11    15767.20    16451.78    454.08 o 
   3   0  11     9554.93     9627.28    217.71 o 
   5   0  11      242.97      238.04     37.65 o 
  -5   1  11     1156.16     1171.80     34.10 o 
  -3   1  11      180.03      225.88     11.51 o 
  -2   1  11     1776.50     1848.23     37.84 o 
  -1   1  11      324.67      318.74     21.67 o 
   0   1  11     6136.48     6193.39     93.64 o 
   1   1  11      245.23      208.35     32.18 o 
   2   1  11     1951.19     1942.92     33.47 o 
   3   1  11      216.62      228.44     10.67 o 
   4   1  11      155.05      172.29     15.84 o 
   5   1  11       10.03        5.50     23.34 o 
  -5   2  11        7.67        7.06      9.87 o 
  -4   2  11      579.93      595.45     20.39 o 
  -3   2  11      796.02      791.07     21.15 o 
  -2   2  11       84.46       96.85     13.24 o 
  -1   2  11     8118.65     8315.89    131.62 o 
   0   2  11      145.80      156.76      5.38 o 
   1   2  11     2804.58     2733.96     44.58 o 
   2   2  11      958.06     1020.34     19.69 o 
   3   2  11     2977.26     3026.14     51.41 o 
   4   2  11       18.46        4.96     12.31 o 
   5   2  11      641.98      601.91     31.61 o 
  -5   3  11      206.64      242.54     23.76 o 
  -4   3  11      677.19      663.76     36.07 o 
  -3   3  11      324.12      319.70     14.25 o 
  -2   3  11     5608.58     5577.51     96.92 o 
  -1   3  11      507.94      520.54     23.56 o 
   0   3  11    26890.98    27656.74    434.25 o 
   1   3  11       80.42       91.95      6.70 o 
   2   3  11     7300.87     7268.81    115.90 o 
   3   3  11      283.94      285.71     12.23 o 
   4   3  11     1724.10     1710.25     41.09 o 
   5   3  11        2.78       25.85     20.94 o 
  -5   4  11      128.15      137.87     22.11 o 
  -4   4  11      960.57      932.81     30.60 o 
  -3   4  11      820.05      841.19     22.07 o 
  -2   4  11      146.96      166.10      9.05 o 
  -1   4  11      369.87      334.25     18.97 o 
   0   4  11     2139.31     2397.43     39.84 o 
   1   4  11      238.66      358.33     17.96 o 
   2   4  11      133.50      132.50      7.74 o 
   3   4  11        4.29       27.07      8.75 o 
   4   4  11      460.86      464.49     20.43 o 
  -4   5  11      515.94      532.58     24.60 o 
  -3   5  11      292.00      319.42     18.98 o 
  -2   5  11     2679.44     2533.47     54.95 o 
  -1   5  11     1338.81     1441.26     48.25 o 
   0   5  11    10242.17    10000.40    157.99 o 
   1   5  11       48.66       67.42     10.41 o 
   2   5  11     2160.14     2207.14     38.80 o 
   3   5  11     2199.94     2162.18     39.55 o 
   4   5  11      148.40      182.72     23.05 o 
  -4   6  11      750.38      780.82     29.79 o 
  -3   6  11      107.12      127.70     16.09 o 
  -2   6  11      349.93      352.89     17.73 o 
  -1   6  11     2669.72     2628.80     50.49 o 
   0   6  11      441.59      452.26     14.55 o 
   1   6  11     5458.41     5173.91    152.82 o 
   2   6  11       94.01      106.99      8.83 o 
   3   6  11     4627.33     4598.95     76.98 o 
   4   6  11      339.71      346.35     24.99 o 
  -4   7  11      245.72      290.04     22.72 o 
  -3   7  11       47.99       62.57     15.75 o 
  -2   7  11       69.61      101.86     19.68 o 
  -1   7  11       49.53       86.74     11.71 o 
   0   7  11       79.84       83.31      9.05 o 
   1   7  11      355.70      403.48     13.49 o 
   2   7  11       31.65       37.72      8.56 o 
   3   7  11        4.25        0.00     16.39 o 
   4   7  11      392.35      430.73     29.22 o 
  -4   8  11        6.23       33.82     24.02 o 
  -3   8  11      536.70      529.11     29.39 o 
  -2   8  11       13.96       33.67     14.25 o 
  -1   8  11    11494.48    10544.64    188.63 o 
   0   8  11      204.65      180.30     15.48 o 
   1   8  11     3395.63     3433.23     58.19 o 
   2   8  11      243.23      273.34     12.50 o 
   3   8  11     2570.47     2690.92     60.93 o 
   4   8  11      318.07      360.82     28.21 o 
  -3   9  11     1052.49     1048.11     34.57 o 
  -2   9  11       58.15       34.73     15.51 o 
  -1   9  11      726.13      703.84     21.87 o 
   0   9  11      919.91      936.44     24.81 o 
   1   9  11      302.67      287.44     13.04 o 
   2   9  11      359.23      381.90     28.85 o 
   3   9  11      494.83      526.08     25.42 o 
  -3  10  11      436.81      444.00     25.88 o 
  -2  10  11      103.13       96.34     17.14 o 
  -1  10  11      279.95      286.10     18.35 o 
   0  10  11       40.59       51.74     12.29 o 
   1  10  11      246.09      295.75     33.66 o 
   2  10  11      151.15      180.78     22.86 o 
   3  10  11      363.83      446.21     30.05 o 
  -2  11  11      942.25      925.31     32.22 o 
  -1  11  11      381.07      418.56     25.94 o 
   0  11  11      963.67      947.52     31.74 o 
   1  11  11       91.46      113.25     18.67 o 
   2  11  11      482.14      465.87     29.55 o 
  -2  12  11      130.13      121.21     20.34 o 
  -1  12  11       25.63       45.25     20.63 o 
   0  12  11       49.88       47.08     16.86 o 
   1  12  11      950.65     1050.36     35.46 o 
   2  12  11       37.40       42.98     23.25 o 
   0  13  11      520.40      532.74     29.59 o 
  -2   0  12    36684.70    37643.02   1064.29 o 
   0   0  12      115.09      120.72      6.70 o 
   2   0  12      100.76      131.79      9.21 o 
   4   0  12      357.12      338.30     27.58 o 
  -5   1  12      444.31      487.52     23.97 o 
  -3   1  12        8.80       14.43      7.29 o 
  -2   1  12     1237.19     1274.32     26.34 o 
  -1   1  12       77.94       71.70      6.73 o 
   0   1  12     3605.38     3433.29     52.75 o 
   1   1  12       81.79       90.41     23.68 o 
   2   1  12    10566.55    10621.50    167.78 o 
   3   1  12      141.57      155.05      9.46 o 
   4   1  12     2725.21     2745.92     54.23 o 
   5   1  12       88.13       95.45     35.67 o 
  -5   2  12      133.45      134.95     22.71 o 
  -4   2  12      833.22      904.32     46.21 o 
  -3   2  12       23.71       13.18      7.16 o 
  -2   2  12     1623.54     1556.78     30.72 o 
  -1   2  12      400.69      433.32     21.87 o 
   0   2  12     1518.96     1517.78     37.98 o 
   1   2  12     2943.66     2925.50     55.22 o 
   2   2  12      265.29      271.30     10.86 o 
   3   2  12     4987.17     4843.54     87.75 o 
   4   2  12      214.08      230.69     15.19 o 
   5   2  12      832.56      870.78     48.95 o 
  -5   3  12     1213.08     1266.17     53.24 o 
  -3   3  12     3690.15     3495.85     64.24 o 
  -2   3  12      884.44      872.31     20.38 o 
  -1   3  12     1189.37     1159.03     21.06 o 
   0   3  12      998.91      983.75     21.45 o 
   1   3  12     1035.63     1206.16     21.61 o 
   2   3  12      331.06      316.53     10.96 o 
   3   3  12       28.82       21.01      8.59 o 
   4   3  12      252.54      275.09     16.70 o 
   5   3  12       53.80       61.65     21.69 o 
  -5   4  12       30.48       23.79     14.57 o 
  -4   4  12      583.08      601.76     24.78 o 
  -3   4  12      331.72      315.37     14.02 o 
  -2   4  12      115.20      135.41     10.52 o 
  -1   4  12      931.03      898.21     25.42 o 
   0   4  12     1023.78     1281.77     27.05 o 
   1   4  12     5601.40     5553.99     88.85 o 
   2   4  12      138.12      171.44      8.55 o 
   3   4  12     6022.47     6009.62     98.12 o 
   4   4  12      558.88      544.56     22.27 o 
  -4   5  12       18.11       39.18     16.92 o 
  -3   5  12     2652.15     2574.68     57.76 o 
  -2   5  12        2.30        0.00     11.18 o 
  -1   5  12     3899.80     3965.75     72.70 o 
   0   5  12        6.55       11.61      5.02 o 
   1   5  12       77.14       68.59      8.87 o 
   2   5  12     2223.98     2357.12     41.11 o 
   3   5  12      670.55      673.44     19.46 o 
   4   5  12      886.92      866.37     33.83 o 
  -4   6  12      742.47      760.07     29.99 o 
  -3   6  12      213.56      189.86     16.82 o 
  -2   6  12     3257.55     3156.62     66.95 o 
  -1   6  12     3724.59     3764.13     69.81 o 
   0   6  12       17.58       23.02      7.17 o 
   1   6  12     3046.72     2905.47     83.42 o 
   2   6  12      399.46      398.40     13.78 o 
   3   6  12     1069.30     1160.75     25.26 o 
   4   6  12       79.91       86.48     20.66 o 
  -4   7  12      693.61      645.61     28.60 o 
  -3   7  12       25.16       46.77     15.45 o 
  -2   7  12     1021.59      994.82     29.35 o 
  -1   7  12      743.18      748.49     20.79 o 
   0   7  12       49.28       57.10      7.60 o 
   1   7  12      664.11      678.95     17.08 o 
   2   7  12     4084.88     4097.02     68.81 o 
   3   7  12        0.02        0.00     10.64 o 
   4   7  12     1574.89     1587.73     50.21 o 
  -4   8  12      444.79      487.90     27.53 o 
  -3   8  12      249.72      216.31     19.46 o 
  -2   8  12     1394.25     1240.53     34.81 o 
  -1   8  12      172.88      174.22     12.95 o 
   0   8  12      444.93      427.34     16.43 o 
   1   8  12      109.82      134.59     11.28 o 
   2   8  12      552.01      515.86     16.52 o 
   3   8  12       82.92      122.61     16.28 o 
   4   8  12        0.57       22.61     21.74 o 
  -3   9  12      417.73      432.40     24.35 o 
  -2   9  12     1991.51     1907.68     47.11 o 
  -1   9  12        9.96       31.37     12.62 o 
   0   9  12     1008.47     1101.32     27.49 o 
   1   9  12        7.62        1.02      8.99 o 
   2   9  12     1442.66     1423.51     60.95 o 
   3   9  12       96.19      139.50     21.35 o 
  -3  10  12      282.65      300.88     23.34 o 
  -2  10  12      595.65      607.45     28.22 o 
  -1  10  12      230.72      230.45     17.18 o 
   0  10  12     1410.07     1425.91     33.52 o 
   1  10  12      651.56      674.32     27.33 o 
   2  10  12      133.56      106.21     37.18 o 
   3  10  12     1204.72     1400.61     47.66 o 
  -2  11  12     1331.66     1297.40     39.34 o 
  -1  11  12      657.68      657.54     25.89 o 
   0  11  12      513.05      484.11     23.69 o 
   1  11  12      269.96      318.76     24.72 o 
   2  11  12      232.73      253.51     24.87 o 
  -2  12  12       30.20       37.47     19.40 o 
  -1  12  12      623.31      577.07     31.24 o 
   0  12  12      593.34      612.17     27.63 o 
   1  12  12     1948.44     1993.52     64.51 o 
  -5   0  13       14.12       20.50     15.53 o 
  -3   0  13     7126.72     7350.36    256.28 o 
  -1   0  13       93.02       63.86      9.63 o 
   1   0  13      332.17      428.63     22.47 o 
   3   0  13     1350.01     1392.02     37.78 o 
   5   0  13      735.33      682.53     51.01 o 
  -5   1  13      211.32      244.69     19.71 o 
  -4   1  13       58.53       58.52      9.70 o 
  -3   1  13     9437.63     9431.90    151.00 o 
  -2   1  13       91.94       73.10     11.38 o 
  -1   1  13     6377.98     6180.23    134.25 o 
   0   1  13     1582.62     1689.17     28.35 o 
   1   1  13     9295.39     9166.12    191.11 o 
   2   1  13       30.71       47.28      8.94 o 
   3   1  13      304.38      308.73     11.94 o 
   4   1  13      169.12      209.93     18.53 o 
   5   1  13       57.26       36.83     21.51 o 
  -5   2  13       24.47       33.97     15.04 o 
  -4   2  13      914.10      939.62     25.82 o 
  -3   2  13       22.96       12.56      6.82 o 
  -2   2  13     4181.87     3940.29     79.78 o 
  -1   2  13      382.77      378.59     10.05 o 
   0   2  13     9125.33     9303.97    139.84 o 
   1   2  13     1924.24     2032.61     33.71 o 
   2   2  13     2378.90     2497.89     42.22 o 
   3   2  13      271.07      286.18     14.55 o 
   4   2  13      467.66      478.80     23.22 o 
   5   2  13     1070.05     1106.39     40.54 o 
  -5   3  13       66.01       69.85     32.08 o 
  -4   3  13      101.35      112.88     13.36 o 
  -3   3  13      876.50      850.82     22.14 o 
  -2   3  13      621.87      607.03     24.80 o 
  -1   3  13      552.54      515.25     12.82 o 
   0   3  13     1791.34     1817.11     50.02 o 
   1   3  13     4053.58     4464.16     87.53 o 
   2   3  13     1056.81     1000.70     19.84 o 
   3   3  13       37.94       52.62      8.90 o 
   4   3  13     1107.56     1127.65     28.82 o 
   5   3  13       29.78       34.02     20.30 o 
  -5   4  13      186.28      213.62     23.88 o 
  -4   4  13      974.25      970.05     31.35 o 
  -3   4  13      154.09      150.31     11.16 o 
  -2   4  13     7225.02     6964.70    120.29 o 
  -1   4  13      667.67      770.73     33.23 o 
   0   4  13     5122.50     4933.12     79.06 o 
   1   4  13      214.71      194.44      7.90 o 
   2   4  13     3897.45     4003.04     65.72 o 
   3   4  13     2373.62     2364.70     42.29 o 
   4   4  13        7.31       27.42     13.79 o 
  -4   5  13        1.41       17.65     16.47 o 
  -3   5  13     1137.72     1106.74     31.39 o 
  -2   5  13      882.22      882.45     26.04 o 
  -1   5  13     1913.85     1867.57     37.28 o 
   0   5  13     2020.04     2069.95     35.49 o 
   1   5  13     2539.96     2357.81     63.92 o 
   2   5  13     1275.52     1320.25     25.50 o 
   3   5  13       18.63       21.97      8.97 o 
   4   5  13      950.80      986.87     26.08 o 
  -4   6  13     1274.91     1275.22     37.98 o 
  -3   6  13      237.57      254.92     18.04 o 
  -2   6  13      422.27      403.94     18.20 o 
  -1   6  13       51.87       68.34     12.18 o 
   0   6  13     1790.53     1779.72     31.57 o 
   1   6  13      196.27      212.30      9.63 o 
   2   6  13     3349.03     3362.18     56.89 o 
   3   6  13      114.26      148.53     10.98 o 
   4   6  13       18.91       63.53     14.52 o 
  -4   7  13       91.18      139.01     20.27 o 
  -3   7  13     2661.25     2542.00     58.81 o 
  -2   7  13      238.80      251.48     16.82 o 
  -1   7  13     6315.25     6003.38    109.21 o 
   0   7  13     1749.40     1732.31     31.63 o 
   1   7  13     2480.04     2535.86     44.21 o 
   2   7  13      557.96      587.72     16.65 o 
   3   7  13       92.16      122.42     16.90 o 
   4   7  13      261.15      293.28     26.41 o 
  -4   8  13        0.19       27.31     19.81 o 
  -3   8  13       18.26        4.75     16.63 o 
  -2   8  13       80.41      109.15     15.73 o 
  -1   8  13       11.05       17.40     10.50 o 
   0   8  13      269.28      275.53     13.61 o 
   1   8  13     3311.88     3322.60     57.09 o 
   2   8  13        7.78       20.87      9.37 o 
   3   8  13     1091.14     1155.31     40.80 o 
   4   8  13       32.63       89.49     22.76 o 
  -3   9  13     1566.97     1536.37     42.48 o 
  -2   9  13       75.59       91.67     15.95 o 
  -1   9  13      452.68      425.78     19.99 o 
   0   9  13      124.50      112.55     16.65 o 
   1   9  13      845.57      845.06     27.02 o 
   2   9  13       37.78       23.72     13.31 o 
   3   9  13      653.41      719.44     35.61 o 
  -3  10  13      150.07      187.42     21.81 o 
  -2  10  13     1294.18     1188.79     36.22 o 
  -1  10  13      129.06      124.40     15.64 o 
   0  10  13     1886.28     1769.63     39.26 o 
   1  10  13     1744.79     1746.17     94.06 o 
   2  10  13      482.57      502.09     28.79 o 
   3  10  13     1177.50     1315.84     64.54 o 
  -2  11  13       14.16        7.85     17.73 o 
  -1  11  13        7.02       10.34     14.59 o 
   0  11  13      386.19      387.72     21.95 o 
   1  11  13       11.29       32.33     24.19 o 
   2  11  13      851.48      846.13     40.45 o 
  -1  12  13       14.85       38.33     20.25 o 
   0  12  13      115.47      103.04     35.41 o 
   1  12  13      786.88      833.18     41.37 o 
  -4   0  14      524.41      515.09     27.73 o 
  -2   0  14      439.91      522.00     21.23 o 
   0   0  14    33015.83    33756.86    752.09 o 
   2   0  14    12084.46    12559.22    280.82 o 
   4   0  14     4981.52     4864.79    145.56 o 
  -5   1  14       52.64       40.55     11.04 o 
  -4   1  14      469.88      503.13     22.20 o 
  -3   1  14      130.45      157.92     11.85 o 
  -2   1  14      172.95      180.51     12.51 o 
  -1   1  14     2309.10     2372.53     36.31 o 
   0   1  14     6077.44     6438.78    104.31 o 
   1   1  14     2233.80     2266.15     41.45 o 
   2   1  14     5156.88     5369.22     86.46 o 
   3   1  14      311.94      321.67     14.39 o 
   4   1  14      932.54      915.70     30.24 o 
   5   1  14      286.77      279.54     26.19 o 
  -5   2  14      623.50      660.38     54.65 o 
  -4   2  14      525.46      584.94     26.39 o 
  -3   2  14      690.57      654.96     19.95 o 
  -2   2  14      994.91      955.63     19.48 o 
  -1   2  14      176.87      159.04      6.79 o 
   0   2  14     4902.07     4813.30     78.04 o 
   1   2  14       30.59       97.43      8.96 o 
   2   2  14     2771.44     2662.57     44.69 o 
   3   2  14       79.26       83.85      8.56 o 
   4   2  14     2375.45     2360.98     55.56 o 
   5   2  14        9.25       13.56     20.63 o 
  -5   3  14      676.68      688.41     46.76 o 
  -4   3  14      255.04      302.99     22.44 o 
  -3   3  14     1626.10     1622.08     33.94 o 
  -2   3  14      563.84      523.71     19.01 o 
  -1   3  14     5438.00     5625.97     89.85 o 
   0   3  14      394.28      431.59     10.04 o 
   1   3  14    15374.97    15693.01    364.98 o 
   2   3  14        4.69        2.65      6.08 o 
   3   3  14     2653.17     2627.94     45.79 o 
   4   3  14      136.00      141.73     21.81 o 
   5   3  14      397.76      445.32     28.64 o 
  -4   4  14      261.33      294.12     20.87 o 
  -3   4  14      356.91      349.69     14.73 o 
  -2   4  14      742.09      799.75     33.83 o 
  -1   4  14      602.20      583.50     15.86 o 
   0   4  14       86.10      126.44      6.27 o 
   1   4  14      212.92      225.84      8.91 o 
   2   4  14     2137.18     2149.45     37.46 o 
   3   4  14      675.41      724.65     18.24 o 
   4   4  14       37.19       53.93     13.74 o 
  -4   5  14      241.72      267.92     20.20 o 
  -3   5  14     1152.10     1125.51     32.81 o 
  -2   5  14      232.14      228.90     14.63 o 
  -1   5  14     6089.43     5930.10    106.72 o 
   0   5  14     1243.96     1194.54     22.19 o 
   1   5  14     7919.53     7259.42    198.26 o 
   2   5  14      583.83      619.80     15.84 o 
   3   5  14      715.63      738.42     18.90 o 
   4   5  14       98.47      105.30     15.36 o 
  -4   6  14       32.06       56.19     17.60 o 
  -3   6  14      131.85      143.54     16.77 o 
  -2   6  14       87.96       92.04     12.97 o 
  -1   6  14       19.83       33.57     14.57 o 
   0   6  14     4198.11     4063.03     66.55 o 
   1   6  14       91.86      101.67      8.83 o 
   2   6  14     2450.92     2562.41     44.79 o 
   3   6  14     1068.38     1081.25     26.83 o 
   4   6  14     1625.62     1638.37     41.39 o 
  -4   7  14      909.77      862.87     32.15 o 
  -3   7  14      373.67      404.02     22.27 o 
  -2   7  14       18.47       16.61     13.08 o 
  -1   7  14     1240.64     1222.92     28.00 o 
   0   7  14      837.25      808.13     20.91 o 
   1   7  14       29.21       34.38      7.86 o 
   2   7  14      236.47      273.50     12.33 o 
   3   7  14       15.45       13.25     12.43 o 
   4   7  14      112.34      116.94     22.79 o 
  -4   8  14     1879.80     1853.29     49.69 o 
  -3   8  14       20.76       45.70     16.84 o 
  -2   8  14     2544.41     2442.31     55.95 o 
  -1   8  14      291.89      324.24     15.81 o 
   0   8  14     2631.64     2693.88     52.90 o 
   1   8  14      225.72      267.99     13.79 o 
   2   8  14     2230.49     2310.39     42.43 o 
   3   8  14      156.78      161.81     21.19 o 
   4   8  14      869.63      886.70     38.74 o 
  -3   9  14       41.75       54.93     18.54 o 
  -2   9  14       54.36       47.44     15.45 o 
  -1   9  14       32.43       38.30     13.42 o 
   0   9  14       37.52       59.35     11.30 o 
   1   9  14     1262.18     1292.57     30.64 o 
   2   9  14      142.54      154.36     16.53 o 
   3   9  14      372.50      389.45     27.23 o 
  -3  10  14        3.61       18.12     19.00 o 
  -2  10  14     1274.85     1182.81     35.75 o 
  -1  10  14      185.30      191.72     17.01 o 
   0  10  14     1548.65     1471.55     42.30 o 
   1  10  14       66.50       86.43     17.11 o 
   2  10  14       54.42       46.21     32.41 o 
   3  10  14        6.72       71.28     20.93 o 
  -2  11  14       17.30        6.18     18.00 o 
  -1  11  14     1180.17     1221.02     34.85 o 
   0  11  14      523.34      504.16     20.51 o 
   1  11  14     1502.11     1624.78     51.36 o 
   2  11  14        2.83       13.87     20.28 o 
  -1  12  14       45.89       63.15     20.61 o 
   0  12  14      114.25      122.48     20.77 o 
   1  12  14       61.09       71.02     18.99 o 
  -5   0  15      784.03      850.13     42.51 o 
  -3   0  15    10935.61    11095.04    261.26 o 
  -1   0  15     6713.25     6625.28    149.01 o 
   1   0  15      230.80      298.41     16.37 o 
   3   0  15      133.64      118.91     11.86 o 
   5   0  15      287.03      265.97     41.29 o 
  -5   1  15      200.78      210.29     19.98 o 
  -4   1  15      403.85      441.62     20.44 o 
  -3   1  15     2883.01     2906.36     54.60 o 
  -2   1  15       33.55       78.84     28.32 o 
  -1   1  15     7328.85     7271.45    153.20 o 
   0   1  15      425.79      652.07     45.53 o 
   1   1  15      356.15      317.08      9.70 o 
   2   1  15       34.64       34.48      5.61 o 
   3   1  15     3341.47     3341.26     56.30 o 
   4   1  15     1072.82     1068.93     33.48 o 
   5   1  15      321.50      397.60     44.77 o 
  -5   2  15      514.75      535.12     37.67 o 
  -4   2  15      778.18      786.55     23.66 o 
  -3   2  15      393.76      377.17     15.62 o 
  -2   2  15     2038.38     2086.71     68.68 o 
  -1   2  15     2836.60     2889.39     47.47 o 
   0   2  15     2980.72     3195.72     50.83 o 
   1   2  15     1168.54     1355.54     23.58 o 
   2   2  15     1427.94     1473.38     26.51 o 
   3   2  15      724.75      710.97     17.36 o 
   4   2  15     3599.94     3545.63     77.72 o 
   5   2  15      250.85      273.15     27.45 o 
  -5   3  15       36.32       32.42     14.97 o 
  -4   3  15     1645.62     1575.69     41.04 o 
  -3   3  15      472.51      461.76     16.63 o 
  -2   3  15     3298.88     3241.11     80.61 o 
  -1   3  15     2356.69     2392.73     39.85 o 
   0   3  15      282.29      243.54      7.62 o 
   1   3  15      650.64      605.77     18.96 o 
   2   3  15     1348.95     1423.18     34.10 o 
   3   3  15     1760.32     1748.43     32.35 o 
   4   3  15      329.02      376.89     27.11 o 
  -4   4  15      513.16      465.02     23.56 o 
  -3   4  15      228.06      248.23     17.36 o 
  -2   4  15     1170.42     1091.93     23.91 o 
  -1   4  15     2871.60     3037.85     54.68 o 
   0   4  15     3736.65     3648.00     63.39 o 
   1   4  15      647.48      679.47     19.73 o 
   2   4  15     4647.99     4583.05     74.72 o 
   3   4  15      557.09      561.75     21.20 o 
   4   4  15     2913.21     2836.70     72.94 o 
  -4   5  15     1068.71     1057.17     33.77 o 
  -3   5  15      297.60      303.61     18.87 o 
  -2   5  15     1503.56     1506.88     37.02 o 
  -1   5  15      788.81      928.46     21.68 o 
   0   5  15     1349.40     1369.79     27.90 o 
   1   5  15      437.70      409.59     17.83 o 
   2   5  15       21.03       37.34      7.63 o 
   3   5  15       31.70       32.53     10.45 o 
   4   5  15      536.92      541.37     27.33 o 
  -4   6  15        8.40       13.77     17.76 o 
  -3   6  15     2056.82     1966.44     57.85 o 
  -2   6  15     1117.57     1090.72     29.98 o 
  -1   6  15     1611.90     1620.84     34.01 o 
   0   6  15     3181.91     3051.96     51.23 o 
   1   6  15       15.60       38.39     15.03 o 
   2   6  15     1001.78     1050.58     22.29 o 
   3   6  15      195.91      209.03     13.57 o 
   4   6  15      797.06      872.00     33.36 o 
  -4   7  15      341.58      356.08     24.42 o 
  -3   7  15     1575.33     1532.08     41.07 o 
  -2   7  15      196.23      196.28     16.00 o 
  -1   7  15     1466.40     1453.53     32.00 o 
   0   7  15      101.29      116.53      7.57 o 
   1   7  15     1420.30     1420.73     27.45 o 
   2   7  15      209.34      212.72     11.04 o 
   3   7  15     3362.32     3383.02     71.50 o 
   4   7  15       24.53        8.92     20.24 o 
  -4   8  15        9.74       50.11     19.55 o 
  -3   8  15      301.29      275.55     20.80 o 
  -2   8  15      579.72      571.54     23.34 o 
  -1   8  15     3742.75     3442.07     67.01 o 
   0   8  15      196.09      214.94     12.73 o 
   1   8  15        6.94       10.35      8.52 o 
   2   8  15      349.76      368.47     14.88 o 
   3   8  15        4.49        6.61     18.31 o 
  -3   9  15      122.75      133.24     19.47 o 
  -2   9  15       94.58      126.35     16.97 o 
  -1   9  15     1981.61     1918.74     45.77 o 
   0   9  15      148.87      177.44     16.17 o 
   1   9  15     3214.02     3268.04     63.53 o 
   2   9  15      314.35      316.60     17.51 o 
   3   9  15     1996.12     2087.34     59.59 o 
  -3  10  15        7.66        9.19     18.73 o 
  -2  10  15       88.43      100.60     17.36 o 
  -1  10  15       39.27       40.59     14.92 o 
   0  10  15      624.81      662.85     28.76 o 
   1  10  15       47.57       58.49     14.71 o 
   2  10  15      166.58      137.09     40.54 o 
   3  10  15       11.25        0.00     19.65 o 
  -2  11  15      459.17      493.90     25.97 o 
  -1  11  15      668.05      657.25     25.94 o 
   0  11  15       72.47       95.63     14.61 o 
   1  11  15     1033.84     1069.85     35.98 o 
   2  11  15        5.89        5.60     20.72 o 
  -1  12  15       11.79        0.00     16.46 o 
   0  12  15     2086.23     1931.32     56.76 o 
   1  12  15      299.41      352.50     24.83 o 
  -4   0  16     1463.20     1464.68     49.24 o 
  -2   0  16     1708.77     1692.56    126.71 o 
   0   0  16      429.37      279.25     21.25 o 
   2   0  16     7254.33     7117.98    160.61 o 
   4   0  16      375.12      376.67     30.78 o 
  -5   1  16       19.98       22.38     11.24 o 
  -3   1  16      230.12      239.55     13.08 o 
  -2   1  16     3962.78     3731.13     61.61 o 
  -1   1  16     2436.66     2431.31     45.53 o 
   0   1  16     5807.97     5775.30     88.06 o 
   1   1  16     1515.96     1625.93     30.86 o 
   2   1  16     2156.98     2089.39     35.73 o 
   3   1  16       36.63       43.13      9.11 o 
   4   1  16      243.47      268.51     19.50 o 
   5   1  16      293.44      312.27     62.55 o 
  -5   2  16      362.90      378.88     28.07 o 
  -3   2  16      487.74      458.50     16.75 o 
  -2   2  16     1574.33     1490.53     30.84 o 
  -1   2  16     4776.27     4745.67     76.22 o 
   0   2  16     2741.16     2832.68     43.94 o 
   1   2  16     8582.49     8799.65    138.75 o 
   2   2  16     2114.12     2147.20     41.01 o 
   3   2  16      277.76      307.32     14.92 o 
   4   2  16      783.62      760.95     31.90 o 
   5   2  16      118.96      105.15     23.50 o 
  -5   3  16        3.86        7.65     12.39 o 
  -4   3  16      720.24      715.60     31.90 o 
  -3   3  16      774.41      751.65     20.98 o 
  -2   3  16     1079.41     1029.14     65.15 o 
  -1   3  16     7246.41     7481.00    118.54 o 
   0   3  16     1318.24     1353.84     23.61 o 
   1   3  16     2253.15     2152.00     36.03 o 
   2   3  16       49.96       66.67      7.88 o 
   3   3  16     1926.07     1955.18     39.63 o 
   4   3  16       15.62       44.90     23.30 o 
  -4   4  16      111.85      108.33     17.52 o 
  -3   4  16     1381.17     1305.75     35.20 o 
  -2   4  16     2079.12     1995.38     38.38 o 
  -1   4  16     7613.40     7809.89    123.96 o 
   0   4  16       20.79       40.05      4.80 o 
   1   4  16     3757.84     3865.21     64.09 o 
   2   4  16     1751.62     1761.18     31.77 o 
   3   4  16      465.86      484.20     17.72 o 
   4   4  16       13.84       19.15     22.11 o 
  -4   5  16       36.29       43.63     17.45 o 
  -3   5  16      300.40      295.38     18.85 o 
  -2   5  16       91.48      103.10     12.65 o 
  -1   5  16     4483.64     4571.07     83.46 o 
   0   5  16     1510.86     1414.62     25.66 o 
   1   5  16     2348.90     2233.34     68.54 o 
   2   5  16     3312.33     3339.94     56.16 o 
   3   5  16      473.86      490.96     18.23 o 
   4   5  16        8.62       31.17     16.76 o 
  -4   6  16       79.86       85.36     18.95 o 
  -3   6  16      937.83      950.52     30.87 o 
  -2   6  16     1169.66     1134.76     31.49 o 
  -1   6  16     1516.94     1519.03     37.93 o 
   0   6  16     1362.57     1342.54     25.26 o 
   1   6  16      902.71      835.32     25.74 o 
   2   6  16     2928.69     2930.19     50.42 o 
   3   6  16        8.24       30.21     11.23 o 
   4   6  16       81.68      117.39     31.96 o 
  -4   7  16      212.88      214.74     22.02 o 
  -3   7  16      174.96      178.46     18.48 o 
  -2   7  16     2556.36     2596.05     57.91 o 
  -1   7  16       37.80       54.82     10.41 o 
   0   7  16     1688.40     1633.35     34.02 o 
   1   7  16      979.25      974.54     21.59 o 
   2   7  16     1153.82     1154.71     24.76 o 
   3   7  16     1271.76     1250.98     30.56 o 
   4   7  16       14.73        0.00     30.10 o 
  -4   8  16       76.87       82.37     21.16 o 
  -3   8  16       22.12       18.09     16.77 o 
  -2   8  16     2420.91     2259.19     52.22 o 
  -1   8  16      233.20      285.36     28.54 o 
   0   8  16     1512.55     1420.43     31.67 o 
   1   8  16      369.07      407.10     17.56 o 
   2   8  16     2137.05     2199.45     40.81 o 
   3   8  16       28.62       65.22     19.00 o 
  -3   9  16        5.33        9.14     17.30 o 
  -2   9  16     2642.05     2567.54     59.41 o 
  -1   9  16     1194.62     1103.11     31.24 o 
   0   9  16      140.39      182.80     13.47 o 
   1   9  16        7.43        7.08     11.11 o 
   2   9  16       23.55       16.41     13.43 o 
   3   9  16        2.91       52.51     19.82 o 
  -3  10  16      176.09      192.07     22.12 o 
  -2  10  16      119.67      117.14     17.74 o 
  -1  10  16     1140.65     1065.68     32.11 o 
   0  10  16      200.68      208.15     14.92 o 
   1  10  16     1307.17     1401.95     34.34 o 
   2  10  16     1175.31      866.34    166.41 o 
   3  10  16      166.43      174.76     23.79 o 
  -2  11  16      214.78      245.25     22.02 o 
  -1  11  16      397.64      399.07     23.49 o 
   0  11  16        3.06       15.26     12.73 o 
   1  11  16      369.39      378.95     24.90 o 
   2  11  16       10.14       38.01     21.30 o 
  -1  12  16      248.90      266.48     20.47 o 
   0  12  16      175.74      204.11     22.61 o 
   1  12  16       73.35       89.48     20.50 o 
  -5   0  17     1032.72     1057.09     63.76 o 
  -3   0  17     7708.47     7433.70    170.51 o 
  -1   0  17     3552.87     3424.83     79.25 o 
   1   0  17     4278.78     4155.77    119.63 o 
   3   0  17     8284.83     8060.67    228.10 o 
   5   0  17      444.01      444.50     46.15 o 
  -5   1  17      807.91      801.87     29.16 o 
  -4   1  17      184.23      209.38     13.27 o 
  -3   1  17     1150.52     1115.36     29.10 o 
  -2   1  17      228.22      289.64     24.96 o 
  -1   1  17      737.63      783.56     20.48 o 
   0   1  17      625.37      744.40     18.63 o 
   1   1  17    11434.13    12044.28    208.70 o 
   2   1  17      190.73      152.63      9.07 o 
   3   1  17     2932.47     2852.10     54.33 o 
   4   1  17      203.35      211.92     18.31 o 
   5   1  17      594.16      648.32     33.79 o 
  -5   2  17      333.82      395.59     29.40 o 
  -4   2  17      619.09      570.38     22.09 o 
  -3   2  17      394.91      376.90     15.94 o 
  -2   2  17       19.88       27.93      9.71 o 
  -1   2  17     1840.33     1860.84     43.90 o 
   0   2  17      314.17      252.63      7.44 o 
   1   2  17     3892.39     3912.53     69.92 o 
   2   2  17     3200.32     3085.21     50.87 o 
   3   2  17     1577.00     1554.04     33.11 o 
   4   2  17      392.93      437.05     22.61 o 
  -5   3  17       18.64       18.20     11.86 o 
  -4   3  17     1444.40     1386.11     33.34 o 
  -3   3  17        0.84        9.87      8.16 o 
  -2   3  17     1835.27     1773.54     42.71 o 
  -1   3  17       62.31       70.78      6.40 o 
   0   3  17     2143.88     2095.12     34.90 o 
   1   3  17        3.04       26.58     11.19 o 
   2   3  17     2978.13     2919.52     48.91 o 
   3   3  17       65.05       83.74     10.75 o 
   4   3  17     1200.02     1200.50     44.52 o 
  -4   4  17      436.45      446.77     27.83 o 
  -3   4  17       14.61       21.39     18.06 o 
  -2   4  17      198.34      218.67     11.77 o 
  -1   4  17       15.00       14.96      4.89 o 
   0   4  17     1179.90     1160.43     26.70 o 
   1   4  17     1050.13     1117.68     36.72 o 
   2   4  17     2841.68     2871.21     48.45 o 
   3   4  17        5.17        8.75     10.41 o 
   4   4  17     1422.46     1421.93     44.60 o 
  -4   5  17     1071.73     1017.38     33.83 o 
  -3   5  17      241.46      241.66     18.08 o 
  -2   5  17     4804.98     4646.33    100.44 o 
  -1   5  17      376.93      403.80     14.60 o 
   0   5  17     4580.27     4350.87     70.58 o 
   1   5  17     3582.23     3504.27     64.03 o 
   2   5  17     4232.02     4228.41     69.81 o 
   3   5  17     1285.85     1329.05     37.00 o 
   4   5  17      717.56      738.36     31.85 o 
  -4   6  17       29.19       44.01     17.67 o 
  -3   6  17      937.16      922.77     29.79 o 
  -2   6  17      402.40      427.49     19.32 o 
  -1   6  17      231.84      246.40     15.92 o 
   0   6  17        7.33       25.77      8.69 o 
   1   6  17      257.53      264.88     10.77 o 
   2   6  17      336.22      405.16     13.81 o 
   3   6  17     1279.17     1323.10     31.28 o 
   4   6  17      832.07      841.98     32.96 o 
  -4   7  17       45.17       75.25     19.89 o 
  -3   7  17       65.07      105.53     17.26 o 
  -2   7  17     2287.93     2271.69     52.04 o 
  -1   7  17       86.01      100.21     11.27 o 
   0   7  17     1889.15     1757.97     72.56 o 
   1   7  17     3841.45     3750.04     62.83 o 
   2   7  17       12.86       14.68      8.83 o 
   3   7  17      759.39      747.41     23.00 o 
   4   7  17        1.52        0.00     30.15 o 
  -4   8  17       10.40       18.07     19.58 o 
  -3   8  17     1147.25     1112.13     34.35 o 
  -2   8  17        0.14       48.25     14.54 o 
  -1   8  17      321.99      344.34     18.01 o 
   0   8  17        0.70       18.84     11.11 o 
   1   8  17     3058.41     3142.88     67.05 o 
   2   8  17      265.12      298.73     13.73 o 
   3   8  17      861.70      886.63     35.26 o 
  -3   9  17      243.63      275.99     22.17 o 
  -2   9  17       26.48       47.87     15.99 o 
  -1   9  17       31.70       36.33     13.30 o 
   0   9  17      154.36      152.76     12.98 o 
   1   9  17      206.83      258.31     15.58 o 
   2   9  17      431.30      428.00     17.46 o 
   3   9  17      415.30      475.90     28.43 o 
  -3  10  17      677.99      657.33     30.33 o 
  -2  10  17        7.84        7.01     16.87 o 
  -1  10  17     2821.75     2577.87     58.52 o 
   0  10  17       94.19      103.68     13.32 o 
   1  10  17      423.70      401.01     20.96 o 
   2  10  17      622.45      657.37     39.71 o 
   3  10  17      237.11      322.81     40.99 o 
  -2  11  17     1671.79     1590.34     43.95 o 
  -1  11  17        1.69       19.93     16.06 o 
   0  11  17     1584.04     1645.73     38.02 o 
   1  11  17       12.84        0.00     17.63 o 
   2  11  17      757.45      757.08     46.86 o 
  -1  12  17      721.98      726.16     28.52 o 
   0  12  17       20.04       19.82     18.66 o 
   1  12  17      200.89      272.45     23.33 o 
  -2   0  18     3534.63     3524.16     82.85 o 
   0   0  18     4607.99     5009.96    112.60 o 
   2   0  18       46.37       49.77     12.88 o 
   4   0  18      884.07      852.16     42.68 o 
  -5   1  18      532.65      530.84     25.32 o 
  -4   1  18     4114.36     4195.21     79.12 o 
  -3   1  18      141.37      169.41     12.39 o 
  -2   1  18     5054.34     4886.08     79.73 o 
  -1   1  18       45.96       26.89      5.61 o 
   0   1  18     3986.87     3851.40     59.52 o 
   1   1  18      149.16      158.88     11.39 o 
   2   1  18     2756.44     2644.03     49.30 o 
   3   1  18      345.42      355.92     17.64 o 
   4   1  18      455.32      479.31     27.87 o 
  -5   2  18      436.36      504.34     31.36 o 
  -4   2  18      156.20      193.43     21.01 o 
  -3   2  18     3498.73     3425.20     63.51 o 
  -2   2  18      931.80      950.26     36.01 o 
  -1   2  18     4823.43     4781.58    111.25 o 
   0   2  18       22.07       19.20      5.34 o 
   1   2  18     1296.65     1400.55     29.67 o 
   2   2  18       17.83       46.54      7.37 o 
   3   2  18      260.26      312.74     17.06 o 
   4   2  18      434.24      446.55     35.76 o 
  -4   3  18      257.20      308.84     21.50 o 
  -3   3  18     1559.60     1540.30     37.08 o 
  -2   3  18     1125.42     1171.47     37.86 o 
  -1   3  18     4374.89     4413.58     75.70 o 
   0   3  18     3094.89     3260.25     53.00 o 
   1   3  18      218.82      276.61     22.18 o 
   2   3  18      658.38      636.22     14.71 o 
   3   3  18      798.79      792.13     21.66 o 
   4   3  18       70.54      121.61     31.07 o 
  -4   4  18       36.84       47.19     17.62 o 
  -3   4  18     3001.30     2776.93     61.48 o 
  -2   4  18        5.13        3.27      9.51 o 
  -1   4  18     2202.48     2209.25     48.35 o 
   0   4  18      127.37      170.53      7.57 o 
   1   4  18     6997.10     7002.66    111.73 o 
   2   4  18      829.84      876.27     18.73 o 
   3   4  18     2004.36     1954.65     40.35 o 
   4   4  18        0.04        7.25     25.47 o 
  -4   5  18     1030.82      927.79     32.04 o 
  -3   5  18      191.91      178.50     18.06 o 
  -2   5  18     1563.90     1601.74     38.79 o 
  -1   5  18      888.56      856.31     21.64 o 
   0   5  18      342.97      391.26     16.20 o 
   1   5  18      149.84      171.31     11.06 o 
   2   5  18      715.78      680.26     16.46 o 
   3   5  18     1011.84      986.32     26.37 o 
   4   5  18      208.12      249.64     29.61 o 
  -4   6  18      164.23      205.80     30.33 o 
  -3   6  18      366.01      386.16     21.19 o 
  -2   6  18     1165.80     1126.92     31.33 o 
  -1   6  18     1266.35     1265.68     28.24 o 
   0   6  18      570.23      525.60     13.73 o 
   1   6  18     2849.89     2608.13     57.74 o 
   2   6  18      233.50      208.07     12.49 o 
   3   6  18      789.64      807.66     23.43 o 
   4   6  18      646.27      699.03     36.76 o 
  -4   7  18     1120.69     1113.21     36.23 o 
  -3   7  18        3.17        6.43     15.70 o 
  -2   7  18     3104.80     2998.71     65.53 o 
  -1   7  18      474.33      469.05     25.96 o 
   0   7  18     3914.55     3799.58     96.38 o 
   1   7  18       70.53      138.94      9.47 o 
   2   7  18     1936.05     2070.35     38.32 o 
   3   7  18        2.15        2.39     11.90 o 
   4   7  18      236.28      237.34     34.56 o 
  -3   8  18        2.36        6.20     17.03 o 
  -2   8  18     3597.00     3364.28     73.02 o 
  -1   8  18       18.60       10.75     12.43 o 
   0   8  18      156.43      151.07     11.72 o 
   1   8  18      281.35      341.80     21.90 o 
   2   8  18        5.63       16.67      9.97 o 
   3   8  18       85.48       93.17     18.87 o 
  -3   9  18       38.27       92.68     19.67 o 
  -2   9  18      645.06      638.85     25.62 o 
  -1   9  18       82.87      107.68     14.91 o 
   0   9  18     3340.10     3142.42     61.55 o 
   1   9  18       18.45       27.12     11.76 o 
   2   9  18     3602.69     3713.57     79.52 o 
   3   9  18      372.37      454.46     28.41 o 
  -3  10  18      264.64      299.07     24.24 o 
  -2  10  18       90.58       71.34     17.64 o 
  -1  10  18      791.70      775.41     28.11 o 
   0  10  18      407.82      359.17     18.08 o 
   1  10  18      382.54      398.28     18.93 o 
   2  10  18       97.74      115.78     23.11 o 
  -2  11  18       31.17       48.65     18.58 o 
  -1  11  18       28.43       40.69     15.64 o 
   0  11  18      256.64      266.51     17.40 o 
   1  11  18      145.66      164.62     20.21 o 
   2  11  18      981.72      919.75     49.82 o 
  -1  12  18      288.39      278.91     20.82 o 
   0  12  18     1455.28     1520.32     49.23 o 
   1  12  18     1045.69     1049.44     36.97 o 
  -5   0  19      268.70      365.39     32.65 o 
  -3   0  19      604.25      587.81     24.62 o 
  -1   0  19    14177.54    13431.03    299.65 o 
   1   0  19    16849.12    17122.00    488.22 o 
   3   0  19     3781.82     3528.91    105.92 o 
  -5   1  19      223.83      304.29     21.82 o 
  -4   1  19       17.11       93.95     26.72 o 
  -3   1  19     1637.96     1675.58     38.94 o 
  -2   1  19      621.85      668.56     16.16 o 
  -1   1  19      131.12      104.06      7.64 o 
   0   1  19     4089.22     4097.37     63.18 o 
   1   1  19      985.31      898.60     19.40 o 
   2   1  19      375.69      338.64     11.76 o 
   3   1  19      168.94      189.53     14.67 o 
   4   1  19      371.39      381.12     21.74 o 
  -5   2  19       39.57       21.45     12.29 o 
  -4   2  19      274.30      319.61     27.51 o 
  -3   2  19      170.46      176.63     12.66 o 
  -2   2  19      510.49      543.09     18.41 o 
  -1   2  19     2638.38     2549.05     58.59 o 
   0   2  19     3901.46     4330.29     80.29 o 
   1   2  19     5187.20     5146.05     91.10 o 
   2   2  19     4208.73     3992.33     72.45 o 
   3   2  19     3233.27     3103.25    102.90 o 
   4   2  19       39.83       59.35     21.74 o 
  -3   3  19     1668.24     1569.51     54.12 o 
  -2   3  19     2905.86     2875.80     62.56 o 
  -1   3  19      102.17       73.41     14.75 o 
   0   3  19    12860.79    12550.92    215.01 o 
   1   3  19       72.00       80.58     11.70 o 
   2   3  19     2333.11     2216.43     38.08 o 
   3   3  19      210.39      202.70     12.54 o 
   4   3  19      521.49      516.66     23.50 o 
  -4   4  19      581.32      552.38     25.53 o 
  -3   4  19        0.01       13.06     19.81 o 
  -2   4  19      528.59      516.97     15.49 o 
  -1   4  19        4.06        3.26      5.26 o 
   0   4  19     1980.11     1964.57     33.65 o 
   1   4  19      991.75     1029.36     28.62 o 
   2   4  19     1801.14     1779.83     32.21 o 
   3   4  19      249.05      266.11     17.50 o 
   4   4  19        0.15       31.04     16.07 o 
  -4   5  19       27.01       41.71     19.93 o 
  -3   5  19       24.39       34.12     14.96 o 
  -2   5  19     1639.88     1649.11     39.50 o 
  -1   5  19       43.66       50.19      9.13 o 
   0   5  19     9555.86     9292.05    147.38 o 
   1   5  19     1525.78     1595.40     32.40 o 
   2   5  19      891.02      912.46     19.93 o 
   3   5  19       17.12       30.33     10.76 o 
   4   5  19     1480.95     1417.67     43.87 o 
  -4   6  19      650.24      627.24     28.47 o 
  -3   6  19       58.50       39.46     15.35 o 
  -2   6  19     1359.86     1317.54     34.39 o 
  -1   6  19     3643.89     3560.26     66.79 o 
   0   6  19      504.96      511.18     13.43 o 
   1   6  19     3909.19     3625.52    102.33 o 
   2   6  19       18.84        7.65      9.23 o 
   3   6  19     1574.29     1571.07     35.40 o 
   4   6  19      237.87      273.90     22.48 o 
  -4   7  19       39.86       64.83     20.18 o 
  -3   7  19      463.72      478.31     23.25 o 
  -2   7  19        6.10       19.44     13.55 o 
  -1   7  19       36.93       49.67     10.11 o 
   0   7  19      159.40      143.35     10.88 o 
   1   7  19     1758.67     1731.81     43.90 o 
   2   7  19      577.84      617.81     20.28 o 
   3   7  19      248.30      220.02     15.07 o 
   4   7  19      817.03      905.12     60.12 o 
  -3   8  19     1022.75      966.34     32.35 o 
  -2   8  19       18.59       65.16     15.35 o 
  -1   8  19     1387.29     1388.92     35.54 o 
   0   8  19       12.69       22.76     10.34 o 
   1   8  19     1378.75     1552.20     43.09 o 
   2   8  19      232.35      230.41     13.89 o 
   3   8  19     1331.96     1378.50     35.82 o 
  -3   9  19     1873.83     1855.66     48.83 o 
  -2   9  19      380.46      388.90     22.50 o 
  -1   9  19      788.06      749.80     25.90 o 
   0   9  19      907.79      928.34     27.74 o 
   1   9  19       94.93      104.28     15.04 o 
   2   9  19      292.72      344.96     17.86 o 
   3   9  19      272.98      259.25     24.43 o 
  -3  10  19       15.36       21.11     19.10 o 
  -2  10  19       32.51       33.93     17.38 o 
  -1  10  19       86.30      102.30     15.87 o 
   0  10  19      502.95      497.98     20.17 o 
   1  10  19      252.23      296.40     17.16 o 
   2  10  19      705.79      709.13     69.02 o 
  -2  11  19      444.45      462.09     25.95 o 
  -1  11  19      307.16      295.87     20.72 o 
   0  11  19      973.25      982.67     29.37 o 
   1  11  19       46.54       58.01     18.91 o 
   2  11  19      663.02      748.09     92.91 o 
  -1  12  19      653.87      677.65     37.51 o 
   0  12  19      657.10      656.89     31.87 o 
   1  12  19       10.44        5.00     18.80 o 
  -4   0  20    10281.67    10107.46    271.50 o 
  -2   0  20     3776.70     3744.40     88.67 o 
   0   0  20      445.88      374.95     13.19 o 
   2   0  20     1634.76     1706.96     54.84 o 
   4   0  20      431.54      472.47     33.45 o 
  -5   1  20       22.28       16.26     13.32 o 
  -4   1  20      776.14      756.97     25.82 o 
  -3   1  20       10.62        2.35      9.98 o 
  -2   1  20      309.50      308.59     11.70 o 
  -1   1  20      655.05      707.86     39.14 o 
   0   1  20      243.73      272.74      8.32 o 
   1   1  20      174.37      193.12      9.24 o 
   2   1  20     5001.95     4911.28     87.51 o 
   3   1  20       25.01       48.28     13.14 o 
   4   1  20     1086.48     1163.61     34.99 o 
  -4   2  20      220.75      284.23     17.89 o 
  -3   2  20       11.90        0.03      7.97 o 
  -2   2  20     1373.70     1411.48     34.80 o 
  -1   2  20      392.81      377.44     19.41 o 
   0   2  20     4456.10     4576.00     70.19 o 
   1   2  20     1353.22     1269.06     25.85 o 
   2   2  20       52.91       55.85      7.53 o 
   3   2  20     7082.15     6586.44    195.53 o 
   4   2  20      351.31      386.67     27.87 o 
  -3   3  20     2832.93     2723.11    101.38 o 
  -2   3  20      716.42      711.51     18.44 o 
  -1   3  20     2789.03     2626.85     52.06 o 
   0   3  20       92.39      161.98     17.53 o 
   1   3  20      425.49      359.76     10.14 o 
   2   3  20     1755.13     1648.07     33.14 o 
   3   3  20      368.29      380.32     18.41 o 
   4   3  20      600.59      588.35     22.32 o 
  -4   4  20      108.28      118.13     19.02 o 
  -3   4  20      106.58      105.87     15.63 o 
  -2   4  20      490.08      515.94     15.65 o 
  -1   4  20     1621.94     1661.95     30.31 o 
   0   4  20      650.42      638.42     14.15 o 
   1   4  20     2154.83     2144.05     37.00 o 
   2   4  20     1188.29     1078.62     24.96 o 
   3   4  20     4875.64     4837.80     88.58 o 
   4   4  20      432.58      445.37     32.25 o 
  -4   5  20       96.01      102.29     21.39 o 
  -3   5  20     2162.13     2094.59     50.29 o 
  -2   5  20      362.52      357.88     18.41 o 
  -1   5  20     4529.88     4623.00     75.32 o 
   0   5  20      255.33      257.60     11.43 o 
   1   5  20     2522.22     2463.68     46.97 o 
   2   5  20      686.28      723.83     19.65 o 
   3   5  20      165.12      185.00     13.10 o 
   4   5  20      297.42      339.46     23.96 o 
  -4   6  20     1437.56     1445.14     42.45 o 
  -3   6  20      355.68      384.23     22.21 o 
  -2   6  20      702.91      725.95     25.09 o 
  -1   6  20      225.28      249.60     14.27 o 
   0   6  20       59.81       74.49      6.67 o 
   1   6  20      216.32      158.90      9.62 o 
   2   6  20      172.55      186.71     11.84 o 
   3   6  20     1133.46     1137.44     31.28 o 
   4   6  20      479.56      501.44     27.00 o 
  -4   7  20       40.95       44.35     19.72 o 
  -3   7  20        5.93       18.45     16.68 o 
  -2   7  20      149.03      144.72     16.06 o 
  -1   7  20     2293.32     2177.98     62.87 o 
   0   7  20     1610.49     1551.37     33.73 o 
   1   7  20      621.66      603.37     19.04 o 
   2   7  20     4687.45     4611.27     85.16 o 
   3   7  20       18.63       11.77     12.41 o 
   4   7  20     1012.80     1067.14     56.16 o 
  -3   8  20      230.91      266.02     24.37 o 
  -2   8  20     1764.48     1744.37     44.07 o 
  -1   8  20      274.16      286.98     19.91 o 
   0   8  20     2142.06     2037.36     47.80 o 
   1   8  20        0.78       11.87      8.89 o 
   2   8  20      890.74      920.65     24.88 o 
   3   8  20      345.74      407.75     19.70 o 
  -3   9  20       63.22       91.57     19.61 o 
  -2   9  20      352.84      364.78     26.29 o 
  -1   9  20       67.84       74.77     14.70 o 
   0   9  20      880.29      887.22     36.62 o 
   1   9  20       36.13       40.09     12.28 o 
   2   9  20     1304.07     1340.09     32.08 o 
   3   9  20      103.09      134.08     22.08 o 
  -2  10  20      403.97      389.89     23.13 o 
  -1  10  20       13.93       33.04     15.14 o 
   0  10  20     1217.74     1185.64     35.19 o 
   1  10  20      164.51      173.37     15.37 o 
   2  10  20      576.71      550.55     42.74 o 
  -2  11  20      294.30      302.99     23.24 o 
  -1  11  20     1028.36     1001.06     37.86 o 
   0  11  20      413.02      419.04     25.77 o 
   1  11  20      923.49      983.30     62.76 o 
   2  11  20       18.84       32.86     44.07 o 
  -1  12  20      578.09      569.58     25.78 o 
   0  12  20      106.95      104.82     20.92 o 
   1  12  20      171.02      181.65     31.38 o 
  -5   0  21      731.23      645.70     39.93 o 
  -3   0  21      257.65      277.64     18.23 o 
  -1   0  21     6943.46     6985.16    157.71 o 
   1   0  21      380.36      357.32     19.32 o 
   3   0  21       19.73       17.86     17.47 o 
  -4   1  21       84.67       78.61     12.73 o 
  -3   1  21     3801.45     3404.73    283.64 o 
  -2   1  21       11.86        6.98     10.81 o 
  -1   1  21     9717.19     9037.74    245.64 o 
   0   1  21        0.08       19.97      7.51 o 
   1   1  21     7356.80     7401.19    129.60 o 
   2   1  21       20.28       13.38      5.96 o 
   3   1  21     2215.79     2083.46     48.15 o 
   4   1  21      157.47      169.94     26.47 o 
  -3   2  21        3.07        0.00      7.93 o 
  -2   2  21     5429.40     5247.88     85.81 o 
  -1   2  21        3.32        0.00      5.63 o 
   0   2  21     4412.74     4416.21     70.68 o 
   1   2  21      331.91      364.82     11.61 o 
   2   2  21      118.97      136.33      8.56 o 
   3   2  21       61.81       88.56     13.72 o 
   4   2  21      121.56      145.14     18.06 o 
  -4   3  21      140.49      189.01     24.52 o 
  -3   3  21      666.34      679.24     24.38 o 
  -2   3  21      311.44      307.72     25.01 o 
  -1   3  21     2267.98     2302.46     39.25 o 
   0   3  21     1551.47     1620.32     35.43 o 
   1   3  21       54.52       49.37     11.57 o 
   2   3  21      832.14      862.44     20.63 o 
   3   3  21        7.62        3.62     12.97 o 
   4   3  21      803.69      847.07     37.34 o 
  -4   4  21     1138.72     1049.00     33.71 o 
  -3   4  21     1086.61     1022.06     31.00 o 
  -2   4  21     5444.28     5214.64     91.96 o 
  -1   4  21      103.75      123.57      7.34 o 
   0   4  21     4789.81     4751.44     76.79 o 
   1   4  21     4079.14     4015.72     65.89 o 
   2   4  21     2892.93     2835.34     53.70 o 
   3   4  21        5.51       36.29     13.14 o 
   4   4  21      809.27      792.28     39.97 o 
  -4   5  21       58.63       52.14     17.99 o 
  -3   5  21      852.39      866.94     29.17 o 
  -2   5  21       15.27       23.99     12.17 o 
  -1   5  21     3174.12     3148.16     52.87 o 
   0   5  21        9.81       15.81      8.33 o 
   1   5  21     1477.29     1567.74     32.16 o 
   2   5  21      924.16      890.31     22.72 o 
   3   5  21       16.97       27.09     13.48 o 
   4   5  21      444.05      475.30     26.35 o 
  -4   6  21      414.37      437.27     25.50 o 
  -3   6  21       39.57       50.00     15.93 o 
  -2   6  21     1865.01     1935.03     46.04 o 
  -1   6  21      174.08      191.87     16.03 o 
   0   6  21     1940.21     1984.10     35.30 o 
   1   6  21       30.47       30.28      7.43 o 
   2   6  21      907.00      964.27     24.05 o 
   3   6  21        6.47        0.00     13.25 o 
   4   6  21      683.76      768.24     33.08 o 
  -4   7  21      119.91      145.59     23.14 o 
  -3   7  21     1972.04     1937.17     48.87 o 
  -2   7  21       35.62       43.88     14.32 o 
  -1   7  21     3994.87     3777.97     79.57 o 
   0   7  21      979.56      945.77     28.93 o 
   1   7  21     3295.50     3343.20     57.01 o 
   2   7  21     1342.69     1378.48     31.46 o 
   3   7  21      501.31      499.22     20.54 o 
  -3   8  21       37.86       50.45     17.99 o 
  -2   8  21      371.27      374.23     20.76 o 
  -1   8  21       11.20       23.40     12.43 o 
   0   8  21      162.37      168.53     12.79 o 
   1   8  21       76.99      103.49     10.10 o 
   2   8  21      386.48      383.35     17.36 o 
   3   8  21       84.45       53.17     14.82 o 
  -3   9  21     1234.69     1236.73     38.77 o 
  -2   9  21      164.93      170.40     18.07 o 
  -1   9  21     1013.49      921.94     28.78 o 
   0   9  21      474.11      519.20     34.31 o 
   1   9  21     1474.45     1585.92     56.58 o 
   2   9  21        0.53       14.04     12.44 o 
   3   9  21      995.99     1077.15     39.97 o 
  -2  10  21      966.03      892.69     58.69 o 
  -1  10  21       43.79       45.25     15.64 o 
   0  10  21     1460.47     1454.34     35.03 o 
   1  10  21      762.04      818.80     25.51 o 
   2  10  21      245.53      277.53     28.20 o 
  -2  11  21        7.12       23.54     18.34 o 
  -1  11  21       10.85       25.64     15.91 o 
   0  11  21        1.05        5.58     14.72 o 
   1  11  21      488.04      509.11     26.18 o 
   2  11  21      499.61      562.11    122.66 o 
  -1  12  21       77.73       87.60     18.63 o 
   0  12  21      276.86      247.18     23.51 o 
  -2   0  22     2902.37     2758.15     66.84 o 
   0   0  22    13331.45    13271.09    295.48 o 
   2   0  22    11253.66    10867.59    305.11 o 
   4   0  22     1690.93     1636.94     60.83 o 
  -4   1  22     2328.62     2235.84     61.88 o 
  -3   1  22       43.28       22.05      8.56 o 
  -2   1  22      442.95      426.59     13.69 o 
  -1   1  22      821.69      858.98     35.16 o 
   0   1  22     1476.50     1708.38     28.07 o 
   1   1  22     1622.36     1512.00     29.62 o 
   2   1  22       82.99       88.15     10.52 o 
   3   1  22     1538.80     1497.27     37.62 o 
   4   1  22      194.88      215.16     19.22 o 
  -4   2  22       36.33       52.69     14.03 o 
  -3   2  22      144.02      149.49     12.66 o 
  -2   2  22      304.22      323.48     11.42 o 
  -1   2  22      229.23      302.83     39.55 o 
   0   2  22     5001.22     4876.24     75.02 o 
   1   2  22       15.19       36.10      6.31 o 
   2   2  22     6106.68     5921.93    105.25 o 
   3   2  22      512.61      465.89     20.23 o 
   4   2  22      605.12      592.91     28.40 o 
  -4   3  22      357.14      336.26     28.92 o 
  -3   3  22      452.73      438.61     16.91 o 
  -2   3  22      254.14      283.10     23.50 o 
  -1   3  22     5332.30     5304.24     85.59 o 
   0   3  22      153.37      166.82      6.79 o 
   1   3  22     8246.22     8213.10    130.24 o 
   2   3  22      509.96      478.06     15.03 o 
   3   3  22     2483.08     2397.58     54.62 o 
   4   3  22      157.34      172.17     18.88 o 
  -4   4  22      113.73      125.40     15.84 o 
  -3   4  22       39.80       41.29     11.97 o 
  -2   4  22      170.95      217.31     11.73 o 
  -1   4  22       33.16       43.53      7.36 o 
   0   4  22     2241.51     2221.50     37.66 o 
   1   4  22      101.61       93.68      6.88 o 
   2   4  22      552.19      528.58     17.70 o 
   3   4  22       55.17       59.45     13.80 o 
   4   4  22        6.39       12.85     16.63 o 
  -4   5  22       57.92       54.55     18.47 o 
  -3   5  22      832.55      830.95     29.01 o 
  -2   5  22      795.37      843.90     26.73 o 
  -1   5  22     4740.12     4811.72     78.54 o 
   0   5  22      400.33      408.26     11.78 o 
   1   5  22     6498.51     6238.96    111.10 o 
   2   5  22      155.81      139.32     11.04 o 
   3   5  22     3070.85     3125.66     69.40 o 
   4   5  22      224.20      252.48     19.10 o 
  -4   6  22       51.34       60.88     19.69 o 
  -3   6  22      374.55      376.20     22.31 o 
  -2   6  22      472.27      499.95     21.49 o 
  -1   6  22     1290.18     1241.36     28.82 o 
   0   6  22     1260.17     1262.35     24.47 o 
   1   6  22       64.98       60.60      9.34 o 
   2   6  22     3080.26     3054.57     58.46 o 
   3   6  22      145.74      113.94     16.30 o 
   4   6  22     1575.23     1555.77     48.06 o 
  -4   7  22      537.54      564.79     28.88 o 
  -3   7  22      807.23      771.65     29.10 o 
  -2   7  22      342.13      330.87     19.13 o 
  -1   7  22      460.85      507.41     37.09 o 
   0   7  22      141.25      134.36     11.31 o 
   1   7  22       23.69       45.00      8.63 o 
   2   7  22      177.28      193.05     14.90 o 
   3   7  22      122.04      117.16     17.53 o 
  -3   8  22      337.40      350.45     23.25 o 
  -2   8  22       54.59       90.19     16.24 o 
  -1   8  22        0.74        4.29     12.20 o 
   0   8  22     2419.21     2478.73     79.18 o 
   1   8  22      119.66      151.37     10.62 o 
   2   8  22     1562.11     1537.98     39.75 o 
   3   8  22      309.83      307.45     18.23 o 
  -3   9  22       45.71       52.26     19.35 o 
  -2   9  22     1311.27     1250.56     36.92 o 
  -1   9  22      329.00      306.45     20.33 o 
   0   9  22      461.27      445.28     21.21 o 
   1   9  22     1274.98     1285.68     52.51 o 
   2   9  22       64.78       37.55     12.92 o 
   3   9  22      881.46      832.69     36.37 o 
  -2  10  22      929.15      858.20     31.48 o 
  -1  10  22      146.69      148.65     17.10 o 
   0  10  22      156.20      182.83     15.51 o 
   1  10  22        2.80        0.00     17.15 o 
   2  10  22      303.81      332.25     28.81 o 
  -2  11  22      448.16      437.68     26.21 o 
  -1  11  22     1344.84     1267.26     37.28 o 
   0  11  22      240.16      229.33     18.54 o 
   1  11  22      864.22      917.61     53.46 o 
   0  12  22      119.65      123.42     21.45 o 
  -1   0  23     3152.63     3092.52     72.47 o 
   1   0  23      884.75      896.38     54.04 o 
   3   0  23      208.06      198.77     21.70 o 
  -4   1  23      243.33      320.23     19.48 o 
  -3   1  23      128.27      121.84     12.45 o 
  -2   1  23      708.29      714.69     17.84 o 
  -1   1  23      142.04      152.41     15.93 o 
   0   1  23      538.63      761.24     51.19 o 
   1   1  23     2656.63     2646.38     48.48 o 
   2   1  23       68.12       88.08     10.91 o 
   3   1  23     1970.71     1928.74     44.98 o 
   4   1  23      123.50      130.13     19.63 o 
  -4   2  23      567.78      527.82     21.49 o 
  -3   2  23     1254.12     1189.03     28.61 o 
  -2   2  23      526.81      564.48     19.82 o 
  -1   2  23     1468.28     1521.61     33.14 o 
   0   2  23       17.56       22.09      8.05 o 
   1   2  23      281.73      339.54     23.87 o 
   2   2  23     1983.85     1924.50     37.76 o 
   3   2  23       74.41       69.87     14.12 o 
   4   2  23     3056.95     2981.39     67.82 o 
  -4   3  23     2052.33     1994.04     67.83 o 
  -3   3  23      509.75      477.34     18.33 o 
  -2   3  23     8494.15     8202.93    142.04 o 
  -1   3  23      341.34      363.00     11.46 o 
   0   3  23      984.10      896.21     16.92 o 
   1   3  23      942.76      932.87     22.45 o 
   2   3  23      111.01      115.06      9.02 o 
   3   3  23      674.77      687.01     24.87 o 
   4   3  23      228.59      236.32     19.08 o 
  -4   4  23       50.92       50.70     14.50 o 
  -3   4  23      303.58      323.12     20.06 o 
  -2   4  23       97.74      117.21     13.44 o 
  -1   4  23     1283.93     1326.61     25.13 o 
   0   4  23     2933.95     2746.42     45.87 o 
   1   4  23      535.01      533.47     19.46 o 
   2   4  23     3931.02     3769.72     69.30 o 
   3   4  23       51.49       68.85     14.09 o 
   4   4  23     2480.54     2507.46     87.65 o 
  -4   5  23      498.46      483.07     27.17 o 
  -3   5  23       71.44       90.12     16.51 o 
  -2   5  23     3687.16     3640.25     76.66 o 
  -1   5  23      300.67      323.31     14.17 o 
   0   5  23     1110.05     1131.99     31.52 o 
   1   5  23     1022.17      898.59     21.28 o 
   2   5  23       34.15       25.52      9.58 o 
   3   5  23      713.24      741.70     26.23 o 
   4   5  23        4.94        2.59     34.10 o 
  -4   6  23       88.36      120.50     20.74 o 
  -3   6  23     1563.17     1569.05     42.39 o 
  -2   6  23      640.76      629.58     23.54 o 
  -1   6  23      534.61      558.41     20.01 o 
   0   6  23      193.41      222.74      9.62 o 
   1   6  23      951.32      765.43     31.27 o 
   2   6  23      759.35      774.87     21.82 o 
   3   6  23       66.67       72.75     18.58 o 
   4   6  23      738.94      663.21     30.47 o 
  -4   7  23      121.12      156.67     21.88 o 
  -3   7  23       17.19       32.92     17.19 o 
  -2   7  23        6.44       19.65     18.93 o 
  -1   7  23      915.05      940.23     29.03 o 
   0   7  23      646.98      576.48     23.52 o 
   1   7  23     3410.19     3407.24     58.00 o 
   2   7  23      175.69      167.92     12.63 o 
   3   7  23     1317.63     1288.15     36.39 o 
  -3   8  23     4470.75     4291.20     93.08 o 
  -2   8  23      152.46      164.17     18.27 o 
  -1   8  23      673.06      637.77     23.35 o 
   0   8  23      360.27      382.47     16.37 o 
   1   8  23     1552.88     1755.77     54.20 o 
   2   8  23        0.29        7.16     11.22 o 
   3   8  23      497.52      516.90     26.85 o 
  -3   9  23       26.81       22.33     19.27 o 
  -2   9  23      338.95      376.40     22.58 o 
  -1   9  23     2019.95     1779.86     50.48 o 
   0   9  23       76.98      102.74     12.74 o 
   1   9  23     3180.67     3306.93     98.49 o 
   2   9  23       79.04      120.41     13.87 o 
   3   9  23     1005.65     1012.28     52.95 o 
  -2  10  23        3.82       24.87     17.35 o 
  -1  10  23      111.10      128.84     16.94 o 
   0  10  23       76.00       80.12     17.19 o 
   1  10  23      506.89      476.99     20.36 o 
   2  10  23      315.49      350.21     33.02 o 
  -2  11  23      524.66      519.16     27.74 o 
  -1  11  23      527.70      538.95     44.17 o 
   0  11  23      184.72      176.69     17.34 o 
   1  11  23      505.82      552.83     36.29 o 
  -4   0  24      312.66      308.71     27.86 o 
  -2   0  24      683.41      630.82     31.08 o 
   0   0  24     3110.65     3299.59     76.35 o 
   2   0  24       34.25       42.96     21.25 o 
   4   0  24      837.19      825.15     49.19 o 
  -4   1  24      978.02     1015.26     30.24 o 
  -3   1  24        0.37        3.37      8.78 o 
  -2   1  24     3746.47     3483.72     90.79 o 
  -1   1  24      362.82      325.90     10.98 o 
   0   1  24    10915.66    10799.07    163.69 o 
   1   1  24      147.53      154.21      7.71 o 
   2   1  24     5357.17     5114.31    112.01 o 
   3   1  24      225.45      213.16     20.51 o 
   4   1  24       67.99       82.62     18.93 o 
  -4   2  24        1.35       34.68     15.23 o 
  -3   2  24     1472.79     1322.11     63.77 o 
  -2   2  24       82.66       80.20     12.35 o 
  -1   2  24     4940.54     4980.51     89.96 o 
   0   2  24     1684.33     1672.66     27.84 o 
   1   2  24     5623.64     5571.37     98.98 o 
   2   2  24     1080.59      989.25     26.28 o 
   3   2  24       72.04       95.57     14.02 o 
   4   2  24      399.04      448.77     27.52 o 
  -4   3  24      675.38      653.72     31.61 o 
  -3   3  24      102.93      109.73     11.81 o 
  -2   3  24      620.42      664.94     18.89 o 
  -1   3  24      373.43      404.56     16.84 o 
   0   3  24      128.87      137.24     12.37 o 
   1   3  24       42.02       43.12      5.24 o 
   2   3  24      398.26      391.18     18.67 o 
   3   3  24      259.75      307.07     18.73 o 
   4   3  24       38.01       83.52     17.08 o 
  -4   4  24       74.15       87.11     15.62 o 
  -3   4  24     2261.63     2183.29     51.67 o 
  -2   4  24      142.75      125.11     22.62 o 
  -1   4  24     3273.46     3381.73     56.10 o 
   0   4  24      244.78      265.06     15.15 o 
   1   4  24     5509.85     5335.44     86.14 o 
   2   4  24       88.93       62.92      8.94 o 
   3   4  24     1099.36     1011.46     30.53 o 
   4   4  24       88.40      147.96     24.48 o 
  -4   5  24       10.72       31.31     23.14 o 
  -3   5  24       56.45       60.56     16.58 o 
  -2   5  24     1155.04     1190.57     32.20 o 
  -1   5  24      757.22      765.11     20.82 o 
   0   5  24     7258.62     7077.60    113.67 o 
   1   5  24      158.05      151.78      9.47 o 
   2   5  24      272.05      289.74     13.87 o 
   3   5  24     1129.25     1054.69     32.10 o 
   4   5  24       88.93       91.74     22.73 o 
  -4   6  24        2.11        4.64     19.36 o 
  -3   6  24     2319.79     2307.59     55.27 o 
  -2   6  24      930.44      895.32     28.59 o 
  -1   6  24     1149.79     1146.18     27.38 o 
   0   6  24      875.79      871.98     19.25 o 
   1   6  24      607.70      696.40     18.90 o 
   2   6  24       36.84       33.01     10.35 o 
   3   6  24      253.08      256.57     20.33 o 
   4   6  24       91.61       75.82     20.12 o 
  -3   7  24      368.35      392.78     23.74 o 
  -2   7  24      575.88      596.37     24.87 o 
  -1   7  24       23.19       14.29     11.93 o 
   0   7  24     6379.51     6219.08    124.63 o 
   1   7  24     1976.92     1860.05     34.66 o 
   2   7  24     1647.91     1570.78     34.85 o 
   3   7  24     1085.94     1116.27     33.59 o 
  -3   8  24       45.67      122.56     25.59 o 
  -2   8  24      299.74      297.89     19.98 o 
  -1   8  24      284.31      319.92     18.41 o 
   0   8  24       32.29       59.89     11.69 o 
   1   8  24       52.75       52.76     11.95 o 
   2   8  24      294.23      325.14     16.07 o 
   3   8  24      135.90      122.20     17.88 o 
  -3   9  24      101.56      117.89     20.88 o 
  -2   9  24      716.08      697.41     27.18 o 
  -1   9  24       52.29       79.00     14.70 o 
   0   9  24      837.63      862.53     27.96 o 
   1   9  24       48.40       59.78     13.14 o 
   2   9  24      157.71      182.98     17.55 o 
   3   9  24       57.12       72.42     29.37 o 
  -2  10  24      159.95      126.98     19.75 o 
  -1  10  24     1148.83     1097.53     56.69 o 
   0  10  24      367.33      396.26     26.51 o 
   1  10  24     1544.57     1558.65     54.69 o 
   2  10  24      193.85      154.33     26.17 o 
  -1  11  24        8.87       32.58     16.03 o 
   0  11  24       63.69      115.19     16.75 o 
   1  11  24      187.27      230.04     42.53 o 
  -3   0  25      669.63      643.35     31.34 o 
  -1   0  25     1937.96     1809.95     45.59 o 
   1   0  25     6631.60     6458.25    181.44 o 
   3   0  25     2005.48     1891.23     63.03 o 
  -4   1  25       16.55       49.28     14.90 o 
  -3   1  25      636.34      625.08     20.30 o 
  -2   1  25      243.44      295.30     12.94 o 
  -1   1  25       11.63       20.38      6.46 o 
   0   1  25      831.02     1037.14     22.52 o 
   1   1  25      209.25      227.18      9.71 o 
   2   1  25     1509.51     1520.20     36.78 o 
   3   1  25      538.63      508.06     20.84 o 
   4   1  25      955.85      982.12     32.70 o 
  -4   2  25      284.50      344.77     38.61 o 
  -3   2  25      126.40      136.78     13.06 o 
  -2   2  25       17.50       16.40     11.86 o 
  -1   2  25     3157.58     3170.18     59.13 o 
   0   2  25      366.08      357.76      9.64 o 
   1   2  25     1703.93     1679.94     32.76 o 
   2   2  25     2172.32     1990.91     50.48 o 
   3   2  25     1830.79     1782.09     43.24 o 
   4   2  25       14.67        0.00     23.31 o 
  -4   3  25      308.42      342.19     31.77 o 
  -3   3  25        3.48       25.70     12.04 o 
  -2   3  25     1256.31     1276.91     43.16 o 
  -1   3  25      762.17      878.52     30.66 o 
   0   3  25     7465.46     7035.93    121.93 o 
   1   3  25        7.65       11.65      6.99 o 
   2   3  25     3901.57     3794.10     79.02 o 
   3   3  25      578.84      531.78     22.57 o 
   4   3  25     3008.23     3093.95     79.23 o 
  -4   4  25      916.29      885.09     32.39 o 
  -3   4  25        0.67       33.40     12.33 o 
  -2   4  25      241.51      221.97     32.96 o 
  -1   4  25      110.94      135.71     10.05 o 
   0   4  25       17.50       32.87      7.33 o 
   1   4  25      677.18      619.63     17.51 o 
   2   4  25      880.52      897.10     25.18 o 
   3   4  25      484.95      502.24     22.17 o 
   4   4  25      272.68      316.88     29.62 o 
  -4   5  25      527.26      523.89     27.63 o 
  -3   5  25      750.55      737.15     28.17 o 
  -2   5  25     1686.87     1648.34     40.23 o 
  -1   5  25      174.71      178.27     11.77 o 
   0   5  25     6143.64     5865.89     94.76 o 
   1   5  25     1024.02      970.26     22.65 o 
   2   5  25     3000.85     2939.85     56.50 o 
   3   5  25       42.47       26.33     14.60 o 
   4   5  25     1102.63     1111.70     39.17 o 
  -4   6  25        7.12       11.71     19.64 o 
  -3   6  25       93.32      135.59     17.64 o 
  -2   6  25      233.63      239.25     16.90 o 
  -1   6  25       91.26      126.79     14.48 o 
   0   6  25     1974.42     1826.74     33.47 o 
   1   6  25      963.86      906.90     38.16 o 
   2   6  25       86.99       96.47     10.87 o 
   3   6  25     2810.38     2734.26     62.89 o 
  -3   7  25     1251.59     1177.04     35.78 o 
  -2   7  25     1338.21     1310.62     36.33 o 
  -1   7  25       80.49       95.71     13.48 o 
   0   7  25      381.58      415.59     16.95 o 
   1   7  25      958.31      858.31     20.19 o 
   2   7  25        6.16       14.17     11.10 o 
   3   7  25      398.54      458.74     22.93 o 
  -3   8  25      141.02      184.15     21.18 o 
  -2   8  25       36.62       54.72     15.96 o 
  -1   8  25     3111.36     2951.99     64.57 o 
   0   8  25      106.24      128.18     13.08 o 
   1   8  25     1730.66     1727.70     70.63 o 
   2   8  25      104.44      118.82     15.65 o 
   3   8  25     1225.56     1204.64     42.75 o 
  -3   9  25      122.12      159.88     22.26 o 
  -2   9  25       13.53       21.31     16.59 o 
  -1   9  25      317.92      297.39     20.16 o 
   0   9  25       82.63       92.55     13.24 o 
   1   9  25       10.17        5.80     14.58 o 
   2   9  25     1459.64     1530.49     41.46 o 
  -2  10  25      104.42       89.64     18.50 o 
  -1  10  25     1031.16      977.18     31.90 o 
   0  10  25       23.97       29.56     14.08 o 
   1  10  25      741.63      757.27     29.02 o 
   2  10  25        4.30        0.00     22.18 o 
  -1  11  25        2.54        7.88     16.11 o 
   0  11  25     1381.42     1380.25     50.84 o 
   1  11  25      200.74      204.25     27.71 o 
  -2   0  26    10300.91     9429.31    214.20 o 
   0   0  26     2462.96     2522.09     59.75 o 
   2   0  26       92.37       55.70     30.97 o 
   4   0  26      547.81      524.36     43.11 o 
  -4   1  26      508.83      510.83     20.80 o 
  -3   1  26      291.99      305.73     19.22 o 
  -2   1  26     2263.01     2165.30     52.81 o 
  -1   1  26      969.79      940.99     21.11 o 
   0   1  26     2895.36     2925.39     46.41 o 
   1   1  26       49.30       69.03     21.86 o 
   2   1  26     4495.60     4227.81     87.27 o 
   3   1  26        6.87        0.00     13.08 o 
   4   1  26     1772.92     1710.46     45.09 o 
  -4   2  26      357.78      578.10    182.63 o 
  -3   2  26     1439.34     1355.91     31.22 o 
  -2   2  26     1013.03     1001.80     21.88 o 
  -1   2  26      267.13      272.29     22.45 o 
   0   2  26      222.45      273.25     17.20 o 
   1   2  26      400.30      359.07     17.29 o 
   2   2  26      123.35      199.52     20.61 o 
   3   2  26     1210.23     1174.67     33.40 o 
   4   2  26       12.55       46.62     17.18 o 
  -3   3  26     3301.17     3137.59     68.52 o 
  -2   3  26     1156.92     1155.07     42.68 o 
  -1   3  26     7995.21     8011.10    128.47 o 
   0   3  26       50.83       59.48     11.44 o 
   1   3  26       55.03       57.80      7.65 o 
   2   3  26       54.58       81.29     11.35 o 
   3   3  26      369.82      400.09     20.54 o 
   4   3  26      251.68      301.77     53.29 o 
  -4   4  26       64.49       53.35     19.59 o 
  -3   4  26      912.28      919.23     30.50 o 
  -2   4  26      206.58      256.36     26.73 o 
  -1   4  26     1529.09     1559.61     29.09 o 
   0   4  26     1230.09     1240.66     23.31 o 
   1   4  26     1888.92     1849.44     36.50 o 
   2   4  26       17.38       67.21     13.32 o 
   3   4  26     3189.27     3035.49     67.16 o 
   4   4  26      492.66      497.31     25.24 o 
  -4   5  26      510.34      531.66     28.44 o 
  -3   5  26     1102.67     1091.63     33.43 o 
  -2   5  26      790.52      807.83     26.13 o 
  -1   5  26     3535.64     3392.33     77.76 o 
   0   5  26        9.57        3.14     14.42 o 
   1   5  26      174.75      144.97     10.03 o 
   2   5  26       28.44       36.09     10.22 o 
   3   5  26        2.36        0.00     14.78 o 
   4   5  26      183.68      242.30     47.09 o 
  -4   6  26      231.46      294.26     27.52 o 
  -3   6  26     1055.84     1099.53     34.06 o 
  -2   6  26     1402.59     1398.09     36.86 o 
  -1   6  26     1531.96     1513.19     33.37 o 
   0   6  26      815.14      768.43     17.77 o 
   1   6  26     1053.96     1042.69     24.50 o 
   2   6  26       57.78       43.32     12.31 o 
   3   6  26     1968.14     1986.56     57.85 o 
  -3   7  26        7.28       14.18     16.39 o 
  -2   7  26      931.12      949.33     30.38 o 
  -1   7  26        2.34        6.05     11.84 o 
   0   7  26     1636.23     1670.59     36.41 o 
   1   7  26       71.94      104.74     10.38 o 
   2   7  26     1270.81     1251.40     30.05 o 
   3   7  26       38.55       68.43     15.72 o 
  -3   8  26       35.52       40.66     18.04 o 
  -2   8  26      518.22      557.15     24.56 o 
  -1   8  26        9.29       32.92     17.25 o 
   0   8  26      652.27      684.74     29.12 o 
   1   8  26      691.71      709.25     45.93 o 
   2   8  26      462.94      432.36     18.57 o 
   3   8  26      106.49      104.58     17.01 o 
  -3   9  26       76.16       90.71     20.43 o 
  -2   9  26      656.75      614.75     27.77 o 
  -1   9  26      471.08      473.51     22.05 o 
   0   9  26     1950.43     1912.97     47.47 o 
   1   9  26        2.13        0.00     14.03 o 
   2   9  26     2060.44     2126.75     52.47 o 
  -2  10  26        6.18       15.27     18.36 o 
  -1  10  26      387.67      383.45     22.00 o 
   0  10  26        3.16       11.37     14.31 o 
   1  10  26      128.52      144.91     18.73 o 
   2  10  26        0.23        0.00     26.44 o 
  -1  11  26      425.06      429.23     41.02 o 
   0  11  26      594.34      581.77     34.19 o 
   1  11  26      108.82      164.74     20.25 o 
  -3   0  27      595.78      610.02     30.48 o 
  -1   0  27     6699.05     6801.12    155.42 o 
   1   0  27     2911.79     2693.33     80.53 o 
   3   0  27      354.98      325.25     25.75 o 
  -4   1  27        1.53       28.78     11.16 o 
  -3   1  27     1432.33     1369.72     31.46 o 
  -1   1  27     1145.45     1088.81     35.67 o 
   0   1  27      812.28      798.11     15.68 o 
   1   1  27     7509.81     7512.77    131.65 o 
   2   1  27     1928.00     1838.54     42.96 o 
   3   1  27      442.51      473.55     20.35 o 
   4   1  27       20.76       73.68     17.44 o 
  -3   2  27       15.55        5.05      9.52 o 
  -2   2  27     1810.55     1792.51     39.20 o 
  -1   2  27     1060.16     1019.73     23.27 o 
   0   2  27     2549.86     2439.43     39.59 o 
   1   2  27     5812.90     5675.87    100.70 o 
   2   2  27     4037.07     3718.88     77.80 o 
   3   2  27      264.09      272.15     17.48 o 
   4   2  27        5.19       54.64     17.29 o 
  -3   3  27      531.74      556.95     24.57 o 
  -2   3  27     1331.64     1346.02     30.44 o 
  -1   3  27      111.09      192.07     34.14 o 
   0   3  27     2577.65     2495.90     40.21 o 
   1   3  27     2414.29     2386.06     58.09 o 
   2   3  27     1152.63     1112.91     29.60 o 
   3   3  27       15.10       53.54     14.48 o 
   4   3  27      286.57      301.88     20.68 o 
  -4   4  27      292.70      300.85     74.08 o 
  -3   4  27      122.37      123.84     16.87 o 
  -2   4  27     1616.12     1590.05     38.94 o 
  -1   4  27      808.01      855.68     18.75 o 
   0   4  27     2198.20     2109.57     36.70 o 
   1   4  27      785.92      704.27     18.43 o 
   2   4  27     3262.08     3154.02     67.94 o 
   3   4  27      296.10      328.80     19.25 o 
   4   4  27      287.72      341.07     21.93 o 
  -4   5  27       17.41        0.00     20.16 o 
  -3   5  27      378.27      410.07     23.15 o 
  -2   5  27      280.64      298.15     22.96 o 
  -1   5  27      919.63      976.84     24.70 o 
   0   5  27     1522.43     1484.67     27.83 o 
   1   5  27      728.04      797.16     20.28 o 
   2   5  27     2983.30     2852.58     63.02 o 
   3   5  27      334.42      330.20     19.88 o 
   4   5  27      440.85      470.88     26.92 o 
  -4   6  27     1001.47      964.15     35.08 o 
  -3   6  27      329.42      352.54     29.27 o 
  -2   6  27     1748.71     1676.85     41.68 o 
  -1   6  27     1028.67     1010.04     25.79 o 
   0   6  27      208.16      214.63      9.98 o 
   1   6  27      988.33      927.40     23.10 o 
   2   6  27      458.19      447.16     20.43 o 
   3   6  27      418.83      413.31     21.95 o 
  -3   7  27      218.38      241.33     20.58 o 
  -2   7  27      195.58      230.35     18.18 o 
  -1   7  27     1350.91     1306.28     34.03 o 
   0   7  27      105.43      103.93     11.44 o 
   1   7  27     3402.19     3264.53     61.94 o 
   2   7  27      652.51      632.32     20.63 o 
   3   7  27      708.90      708.25     27.49 o 
  -3   8  27        1.13        9.84     18.20 o 
  -2   8  27       37.19       65.61     16.55 o 
  -1   8  27      395.27      438.47     21.16 o 
   0   8  27       56.97       58.66     11.70 o 
   1   8  27      703.79      728.92     30.50 o 
   2   8  27      216.49      256.59     16.79 o 
   3   8  27      260.40      254.73     39.88 o 
  -2   9  27      161.45      170.82     19.50 o 
  -1   9  27     1332.33     1235.73     37.34 o 
   0   9  27      330.13      344.27     28.35 o 
   1   9  27      292.15      325.76     20.25 o 
   2   9  27      150.13      124.00     17.53 o 
  -2  10  27      540.00      527.19     27.06 o 
  -1  10  27        4.88       22.67     18.17 o 
   0  10  27      409.15      384.65     21.20 o 
   1  10  27      315.13      355.32     28.60 o 
   2  10  27      685.87      725.91     61.63 o 
  -1  11  27      190.59      184.95     19.74 o 
   0  11  27       37.86       39.72     16.30 o 
   1  11  27       88.98       80.65     21.07 o 
  -4   0  28     1666.01     1787.91     62.90 o 
  -2   0  28      384.72      321.83     18.79 o 
   0   0  28     4166.51     4227.09     96.99 o 
   2   0  28       86.89       96.52     17.27 o 
   4   0  28     1246.11     1223.57     51.67 o 
  -4   1  28      628.66      649.66     36.22 o 
  -3   1  28      343.99      367.65     17.34 o 
  -2   1  28      528.66      491.91     18.05 o 
  -1   1  28      246.28      414.03     30.96 o 
   0   1  28      168.17      197.64      8.18 o 
   1   1  28      331.10      414.41     51.46 o 
   2   1  28      904.18      953.64     26.84 o 
   3   1  28     1731.89     1627.51     40.60 o 
   4   1  28     2302.40     2234.67     58.72 o 
  -4   2  28      525.75      704.41    215.27 o 
  -3   2  28      167.02      185.92     14.53 o 
  -2   2  28     1264.71     1267.11     25.88 o 
  -1   2  28      147.02      155.95     10.87 o 
   0   2  28      775.77      794.89     15.90 o 
   1   2  28     2116.09     2086.06     43.44 o 
   2   2  28      914.40      830.47     24.78 o 
   3   2  28     1327.87     1256.22     34.58 o 
   4   2  28     1547.13     1486.62     41.35 o 
  -4   3  28       22.40       71.94     41.28 o 
  -3   3  28     2314.13     2148.56     54.52 o 
  -2   3  28      184.58      206.10     15.60 o 
  -1   3  28     2049.46     2057.21     36.61 o 
   0   3  28       29.54       78.28     11.94 o 
   1   3  28     4549.93     4496.48     81.32 o 
   2   3  28      515.79      489.44     22.26 o 
   3   3  28     1313.97     1396.36     37.19 o 
   4   3  28       45.28       65.95     19.11 o 
  -4   4  28      271.98      228.20     29.91 o 
  -3   4  28      374.76      400.22     22.19 o 
  -2   4  28      970.84      980.20     28.89 o 
  -1   4  28      371.09      417.00     13.76 o 
   0   4  28     3571.66     3348.79     55.64 o 
   1   4  28     1600.33     1587.95     32.48 o 
   2   4  28      295.20      316.72     19.81 o 
   3   4  28     1510.68     1522.50     39.81 o 
   4   4  28       84.59      115.90     18.16 o 
  -4   5  28       72.35       75.54     20.78 o 
  -3   5  28     1346.10     1320.48     38.22 o 
  -2   5  28      821.66      807.00     26.55 o 
  -1   5  28     1900.36     1966.66     40.93 o 
   0   5  28      242.74      246.07     10.18 o 
   1   5  28     1705.98     1693.26     34.88 o 
   2   5  28      552.75      563.77     21.53 o 
   3   5  28     1017.22      986.76     31.51 o 
  -3   6  28       18.77       21.43     16.78 o 
  -2   6  28       86.42      111.07     15.41 o 
  -1   6  28      313.86      335.95     16.01 o 
   0   6  28     1048.67     1040.31     22.02 o 
   1   6  28       24.08       50.92      9.28 o 
   2   6  28      501.95      501.00     20.58 o 
   3   6  28      215.12      239.37     19.02 o 
  -3   7  28       59.07       79.59     18.56 o 
  -2   7  28      115.35      124.42     16.55 o 
  -1   7  28     1509.03     1464.49     37.10 o 
   0   7  28      931.63      877.58     23.96 o 
   1   7  28      423.65      478.60     25.98 o 
   2   7  28      928.21      895.89     24.39 o 
   3   7  28        7.60       29.16     15.86 o 
  -3   8  28      116.09      169.80     20.95 o 
  -2   8  28     1404.66     1402.34     39.43 o 
  -1   8  28      104.67      109.24     15.35 o 
   0   8  28     2815.73     2886.92     57.94 o 
   1   8  28      307.06      325.95     19.65 o 
   2   8  28     1679.69     1718.66     38.48 o 
   3   8  28       63.72       58.96     24.21 o 
  -2   9  28       48.62       35.21     17.63 o 
  -1   9  28      333.77      390.76     30.94 o 
   0   9  28      138.14      147.25     14.47 o 
   1   9  28      144.62      168.70     21.35 o 
   2   9  28      116.31      118.63     17.44 o 
  -2  10  28      561.28      568.05     28.08 o 
  -1  10  28       16.75       11.45     15.85 o 
   0  10  28     1396.35     1384.49     65.74 o 
   1  10  28      356.45      387.38     23.44 o 
   2  10  28      666.45      646.86     42.25 o 
  -1  11  28      462.57      438.15     32.25 o 
   0  11  28        3.13        0.00     15.25 o 
  -3   0  29     1332.53     1292.38     44.41 o 
  -1   0  29     1496.59     1393.36     37.54 o 
   1   0  29     3256.97     3037.15     90.75 o 
   3   0  29      102.09       63.90     19.32 o 
  -4   1  29       85.37       89.28     17.28 o 
  -3   1  29     1784.84     1762.73     37.82 o 
  -1   1  29     7480.77     7295.04    158.23 o 
   0   1  29       23.79       86.06      7.14 o 
   1   1  29     6327.62     5978.64    120.27 o 
   2   1  29       27.79       33.03     10.68 o 
   3   1  29     1967.51     1866.93     44.94 o 
   4   1  29      190.82      253.71     28.78 o 
  -4   2  29      807.98      971.84    255.40 o 
  -3   2  29      311.20      319.04     17.01 o 
  -2   2  29     1919.04     1816.41     34.06 o 
  -1   2  29      121.49      129.23     10.68 o 
   0   2  29     1131.61     1149.53     21.12 o 
   1   2  29        2.85       18.23      6.17 o 
   2   2  29       29.65       45.26     10.79 o 
   3   2  29       77.44       89.63     14.92 o 
   4   2  29      284.56      334.81     21.89 o 
  -3   3  29      325.16      312.83     19.66 o 
  -2   3  29     2230.53     2212.28     44.28 o 
  -1   3  29       89.95      163.50     23.36 o 
   0   3  29     2247.98     2142.86     35.55 o 
   1   3  29       98.32      146.18     16.30 o 
   2   3  29        5.10        3.60     10.76 o 
   3   3  29      422.83      487.04     26.82 o 
   4   3  29      675.45      702.31     27.94 o 
  -4   4  29     1336.65     1353.41     38.35 o 
  -3   4  29       29.28       14.02     12.94 o 
  -2   4  29     1604.33     1644.25     38.10 o 
  -1   4  29     1876.66     1925.52     39.19 o 
   0   4  29     2756.65     2664.45     45.24 o 
   1   4  29       42.33       74.19      8.75 o 
   2   4  29     1970.95     1779.63     42.30 o 
   3   4  29       58.41       72.98     14.48 o 
   4   4  29     1040.81     1035.42     33.73 o 
  -4   5  29      524.73      514.78     27.96 o 
  -3   5  29      613.13      625.43     26.97 o 
  -2   5  29     1509.32     1546.27     39.41 o 
  -1   5  29     4532.95     4653.45     86.49 o 
   0   5  29      685.78      681.97     18.76 o 
   1   5  29      216.75      286.78     16.08 o 
   2   5  29        7.21       23.80     12.45 o 
   3   5  29      110.35      103.85     15.98 o 
  -3   6  29       31.64       44.02     17.51 o 
  -2   6  29     1187.02     1205.85     37.48 o 
  -1   6  29      121.01      126.05     13.60 o 
   0   6  29     1163.51     1266.79     31.46 o 
   1   6  29      671.59      620.12     18.65 o 
   2   6  29     1508.61     1465.15     37.86 o 
   3   6  29        2.10        0.00     19.23 o 
  -3   7  29      208.03      238.04     21.01 o 
  -2   7  29       17.22       40.65     18.93 o 
  -1   7  29     3361.35     3290.59     70.63 o 
   0   7  29      739.80      697.81     21.50 o 
   1   7  29     1410.56     1379.20     30.96 o 
   2   7  29      210.53      198.55     16.06 o 
   3   7  29      658.91      675.88     27.01 o 
  -3   8  29       12.11       29.10     18.96 o 
  -2   8  29       64.71      107.64     19.85 o 
  -1   8  29      466.15      406.16     20.70 o 
   0   8  29        3.07       17.31     13.69 o 
   1   8  29      102.72      105.65     15.68 o 
   2   8  29     1092.24     1109.71     32.84 o 
   3   8  29       45.15       39.52     20.68 o 
  -2   9  29      158.09      179.72     28.22 o 
  -1   9  29      713.60      701.82     37.51 o 
   0   9  29      596.14      645.40     41.61 o 
   1   9  29     1178.43     1196.06     38.39 o 
   2   9  29       76.32       76.23     27.26 o 
  -2  10  29      490.87      500.74     27.08 o 
  -1  10  29      123.86      119.05     18.03 o 
   0  10  29     1062.77     1028.31     31.22 o 
   1  10  29       41.13       40.85     17.65 o 
   0  11  29      160.97      160.54     23.68 o 
  -2   0  30     1711.03     1547.82     67.99 o 
   0   0  30     5975.96     6066.01    137.67 o 
   2   0  30     1324.31     1319.61     47.15 o 
   4   0  30      652.87      731.68     58.29 o 
  -4   1  30      475.56      523.05     25.02 o 
  -3   1  30        4.73        4.67      9.55 o 
  -2   1  30      159.57      160.09     11.16 o 
  -1   1  30      354.32      432.75     13.44 o 
   0   1  30     2426.23     2442.63     39.83 o 
   1   1  30     2963.46     2924.17     61.96 o 
   2   1  30      627.21      654.03     21.49 o 
   3   1  30      754.76      786.00     26.19 o 
   4   1  30      193.22      232.26     19.94 o 
  -4   2  30       27.03        6.15     26.10 o 
  -3   2  30      495.42      432.20     27.37 o 
  -2   2  30      590.29      563.01     19.01 o 
  -1   2  30      153.05      173.89     11.21 o 
   0   2  30     2721.12     2552.33     41.53 o 
   1   2  30      633.73      622.21     20.14 o 
   2   2  30     1436.17     1490.66     36.68 o 
   3   2  30     1010.20      997.71     30.28 o 
   4   2  30      759.34      804.24     29.67 o 
  -4   3  30      191.56      207.45     48.58 o 
  -3   3  30       25.40       19.45     12.72 o 
  -2   3  30      618.84      635.76     25.08 o 
  -1   3  30     5431.83     5291.65     86.38 o 
   0   3  30     1263.36     1186.47     21.56 o 
   1   3  30     3847.00     3704.07     67.93 o 
   2   3  30       21.97       17.11     11.25 o 
   3   3  30     3481.28     3252.22     72.05 o 
   4   3  30      318.52      323.29     21.96 o 
  -4   4  30       86.83       96.38     15.89 o 
  -3   4  30      178.29      213.59     19.59 o 
  -2   4  30       93.14      140.64     23.72 o 
  -1   4  30     1029.28     1081.22     22.68 o 
   0   4  30       10.90       34.27      7.46 o 
   1   4  30      903.82      878.37     21.47 o 
   2   4  30       34.28       78.03     13.01 o 
   3   4  30      458.82      405.37     21.48 o 
   4   4  30        0.07       61.00     19.98 o 
  -4   5  30      174.61      156.73     37.86 o 
  -3   5  30        7.83        6.29     16.58 o 
  -2   5  30       52.95       81.50     14.95 o 
  -1   5  30     1959.15     2072.04     42.56 o 
   0   5  30      177.87      162.28      8.91 o 
   1   5  30     3789.78     3590.60     66.98 o 
   2   5  30     1294.86     1280.52     34.02 o 
   3   5  30     1649.28     1674.90     43.33 o 
  -3   6  30      884.19      876.77     35.61 o 
  -2   6  30      158.72      179.21     16.77 o 
  -1   6  30     1260.83     1246.45     32.92 o 
   0   6  30      799.08      889.53     23.54 o 
   1   6  30      337.75      335.23     14.53 o 
   2   6  30     2671.83     2594.65     58.84 o 
   3   6  30       27.67        3.66     18.41 o 
  -3   7  30       44.44       29.43     17.50 o 
  -2   7  30      316.39      327.76     20.44 o 
  -1   7  30       16.73       38.22     12.92 o 
   0   7  30      703.08      774.94     23.00 o 
   1   7  30       14.84       20.96     17.40 o 
   2   7  30      359.66      369.16     19.63 o 
   3   7  30      265.07      300.99     36.11 o 
  -3   8  30       29.33       49.59     18.95 o 
  -2   8  30     1189.41     1207.94     35.97 o 
  -1   8  30        6.20       26.05     13.87 o 
   0   8  30      892.46      841.39     24.42 o 
   1   8  30       63.90       67.36     15.34 o 
   2   8  30      790.38      819.75     27.82 o 
  -2   9  30     1603.09     1535.30     42.89 o 
  -1   9  30      273.74      262.53     19.23 o 
   0   9  30     1422.18     1474.66     63.73 o 
   1   9  30     1146.18     1190.70     38.04 o 
   2   9  30       19.79       20.46     19.97 o 
  -1  10  30       77.29       68.67     17.14 o 
   0  10  30      313.86      334.42     25.52 o 
   1  10  30      187.91      213.39     25.24 o 
  -3   0  31     4744.08     4810.38    210.71 o 
  -1   0  31     5283.91     4991.25    115.73 o 
   1   0  31      261.66      283.89     21.87 o 
   3   0  31      262.75      252.73     24.64 o 
  -4   1  31      160.66      342.33    121.05 o 
  -3   1  31       66.22       67.28     13.19 o 
  -2   1  31      519.90      539.49     57.95 o 
  -1   1  31        8.37       16.36      7.22 o 
   1   1  31     1197.08     1219.78     42.45 o 
   2   1  31      494.36      502.27     19.82 o 
   3   1  31     4593.16     4320.74     91.12 o 
   4   1  31      300.64      318.54     24.54 o 
  -4   2  31        7.43        0.00     24.86 o 
  -3   2  31     1168.81     1122.62     44.00 o 
  -2   2  31      363.51      386.01     14.79 o 
  -1   2  31     1067.87     1121.85     25.69 o 
   0   2  31      827.15      796.33     15.99 o 
   1   2  31      470.49      505.12     28.40 o 
   2   2  31     1853.81     1838.88     42.87 o 
   3   2  31      703.26      700.71     25.49 o 
   4   2  31      463.72      517.37     29.10 o 
  -4   3  31     1429.57     1644.15    593.35 o 
  -3   3  31       64.05       28.66     13.11 o 
  -2   3  31     3739.03     3809.24     82.77 o 
  -1   3  31       11.58       31.49     11.95 o 
   0   3  31     1304.01     1283.81     23.24 o 
   1   3  31        6.05       46.21     12.10 o 
   2   3  31      286.30      306.92     16.99 o 
   3   3  31      145.24      152.92     16.01 o 
   4   3  31      341.79      399.81     36.99 o 
  -4   4  31      215.40      164.85     23.98 o 
  -3   4  31       59.48       68.69     16.92 o 
  -2   4  31       42.89       50.76     11.56 o 
  -1   4  31       97.32      129.96      9.35 o 
   0   4  31      296.19      284.92     10.56 o 
   1   4  31       74.54       92.87     19.31 o 
   2   4  31     3067.85     2927.02     64.42 o 
   3   4  31      211.66      222.89     21.20 o 
  -3   5  31        4.88        0.00     17.04 o 
  -2   5  31     3285.33     3274.50     74.15 o 
  -1   5  31     1037.14     1032.06     25.93 o 
   0   5  31      359.49      376.42     16.10 o 
   1   5  31      148.76      157.83     10.62 o 
   2   5  31     1104.44     1029.32     29.18 o 
   3   5  31      601.54      643.53     25.28 o 
  -3   6  31     1063.99     1108.56     36.24 o 
  -2   6  31      416.90      420.43     22.39 o 
  -1   6  31     1252.40     1272.61     33.03 o 
   0   6  31      247.32      264.08     14.23 o 
   1   6  31      226.64      230.00     12.89 o 
   2   6  31     1175.34     1212.45     33.49 o 
   3   6  31       47.03       24.15     16.10 o 
  -3   7  31       31.14       76.69     19.16 o 
  -2   7  31      363.66      402.10     22.53 o 
  -1   7  31        5.87        7.80     12.98 o 
   0   7  31      828.35      818.54     23.39 o 
   1   7  31      454.72      450.27     17.12 o 
   2   7  31      463.51      536.43     23.73 o 
   3   7  31      551.07      561.02     44.70 o 
  -3   8  31      884.42      858.92     32.92 o 
  -2   8  31      132.57      139.50     17.89 o 
  -1   8  31     1535.88     1632.33     50.81 o 
   0   8  31       96.75       89.49     12.95 o 
   1   8  31     1597.76     1519.51     51.01 o 
   2   8  31        4.58       16.10     19.37 o 
  -2   9  31       60.56      100.40     19.03 o 
  -1   9  31      402.33      395.99     21.34 o 
   0   9  31       41.36       49.63     19.50 o 
   1   9  31      456.32      450.48     24.38 o 
   2   9  31       21.57       38.86     26.05 o 
  -1  10  31      655.89      635.22     32.25 o 
   0  10  31       17.43       21.32     19.34 o 
   1  10  31      245.21      238.91     27.35 o 
  -4   0  32       38.95      132.47     44.11 o 
  -2   0  32      198.91      215.56     25.62 o 
   0   0  32      581.42      580.70     19.52 o 
   2   0  32      230.58      234.66     20.41 o 
   4   0  32      150.47      188.23     33.40 o 
  -4   1  32      526.51      496.92     37.65 o 
  -3   1  32       66.84       57.77     14.47 o 
  -2   1  32     2354.56     2258.42     55.55 o 
  -1   1  32       11.56       20.23      7.54 o 
   0   1  32     7772.66     7611.73    117.02 o 
   1   1  32      394.38      427.63     17.32 o 
   2   1  32     2847.90     2759.80     60.94 o 
   3   1  32       10.38       56.97     15.46 o 
   4   1  32      140.19      178.38     19.42 o 
  -4   2  32      204.87      186.55     22.61 o 
  -3   2  32     2030.23     1834.33     75.06 o 
  -2   2  32      104.58      125.54     15.84 o 
  -1   2  32     3919.53     3766.35     70.47 o 
   0   2  32      988.40      917.57     18.05 o 
   1   2  32     4070.86     3926.33     81.90 o 
   2   2  32        4.49       34.82     11.96 o 
   3   2  32       38.00       70.05     14.13 o 
   4   2  32       19.99       57.83     18.76 o 
  -4   3  32      163.26      164.44     40.84 o 
  -3   3  32        5.44        6.16     13.41 o 
  -2   3  32       22.85       64.18     19.71 o 
  -1   3  32      749.19      719.35     17.89 o 
   0   3  32     1826.39     1913.10     33.72 o 
   1   3  32       61.28       59.33     10.16 o 
   2   3  32      824.62      894.63     36.46 o 
   3   3  32       21.56       33.11     14.34 o 
  -4   4  32       59.41       26.39     14.30 o 
  -3   4  32     2462.86     2334.39     55.81 o 
  -2   4  32        0.03        0.00     22.23 o 
  -1   4  32     2195.04     2262.47     40.25 o 
   0   4  32      148.45      138.34      8.38 o 
   1   4  32     4369.90     4152.14     75.92 o 
   2   4  32      464.88      494.84     22.61 o 
   3   4  32     1271.94     1172.05     34.10 o 
  -3   5  32      308.51      309.23     21.93 o 
  -2   5  32     1501.49     1477.01     38.13 o 
  -1   5  32      680.42      705.75     21.31 o 
   0   5  32     1776.23     1827.24     33.42 o 
   1   5  32      192.92      189.63     15.16 o 
   2   5  32       14.47       17.12     12.20 o 
   3   5  32       50.33       61.23     16.22 o 
  -3   6  32      789.64      837.18     46.22 o 
  -2   6  32       77.80      111.03     16.59 o 
  -1   6  32       98.87      142.41     14.22 o 
   0   6  32       62.31       67.76     11.15 o 
   1   6  32     1517.98     1526.40     33.60 o 
   2   6  32      114.55      121.11     14.03 o 
   3   6  32      287.33      241.20     19.52 o 
  -3   7  32      467.24      488.31     36.11 o 
  -2   7  32     1789.21     1766.04     45.24 o 
  -1   7  32       35.90       24.91     13.34 o 
   0   7  32     3563.12     3318.38     73.85 o 
   1   7  32      718.34      651.69     27.56 o 
   2   7  32     1866.08     1912.57     47.03 o 
   3   7  32       89.75      110.54     21.91 o 
  -2   8  32      189.59      189.48     19.20 o 
  -1   8  32      218.49      230.83     17.26 o 
   0   8  32        3.72        0.00     15.56 o 
   1   8  32        1.46        8.28     16.65 o 
   2   8  32        8.18        0.00     26.66 o 
  -2   9  32      508.02      511.90     26.07 o 
  -1   9  32       51.50       56.93     16.16 o 
   0   9  32      686.44      639.44     33.64 o 
   1   9  32      290.91      337.73     25.80 o 
   2   9  32     1501.03     1634.20     54.27 o 
  -1  10  32      664.38      657.49     29.45 o 
   0  10  32      126.28      119.10     21.60 o 
   1  10  32      226.17      244.25     24.58 o 
  -3   0  33       78.71       49.21     24.76 o 
  -1   0  33     4293.38     4180.49     98.38 o 
   1   0  33     1178.72     1217.20     44.25 o 
   3   0  33     2203.33     2191.78     73.21 o 
  -4   1  33       44.17       23.69     15.12 o 
  -3   1  33      512.19      540.26     22.11 o 
  -2   1  33        6.42       22.16     11.53 o 
  -1   1  33      407.11      380.01     14.21 o 
   0   1  33      982.77     1095.59     20.69 o 
   1   1  33      514.94      460.35     17.99 o 
   2   1  33     2185.94     2141.64     48.82 o 
   3   1  33      125.42      138.80     15.68 o 
   4   1  33     1009.43     1059.26     34.60 o 
  -4   2  33      678.96      578.74    110.34 o 
  -3   2  33      263.10      258.45     16.64 o 
  -2   2  33      284.77      285.58     14.57 o 
  -1   2  33      787.11      743.50     38.71 o 
   0   2  33      627.50      663.59     14.74 o 
   1   2  33     1412.38     1383.68     38.15 o 
   2   2  33      325.36      311.73     17.69 o 
   3   2  33     2214.60     2111.00     50.38 o 
   4   2  33      140.46      170.90     19.42 o 
  -4   3  33       13.45      162.21     88.55 o 
  -3   3  33      737.79      614.29     35.41 o 
  -2   3  33      371.61      378.46     19.19 o 
  -1   3  33      230.03      263.48     12.01 o 
   0   3  33     6189.61     6035.77     97.70 o 
   1   3  33        2.02       13.10     10.52 o 
   2   3  33     4339.19     4140.24     86.95 o 
   3   3  33        0.19       12.52     17.70 o 
  -3   4  33       98.08      128.89     19.98 o 
  -2   4  33      225.26      224.56     27.62 o 
  -1   4  33     2321.35     2373.26     42.18 o 
   0   4  33        9.51       20.11      6.76 o 
   1   4  33      274.41      327.27     15.48 o 
   2   4  33       38.13       38.35     12.76 o 
   3   4  33      444.64      444.02     22.53 o 
  -3   5  33      222.63      284.84     40.67 o 
  -2   5  33      151.75      172.35     16.87 o 
  -1   5  33       25.82       51.07     10.89 o 
   0   5  33     3230.30     3132.14     59.15 o 
   1   5  33        4.41       24.79      9.44 o 
   2   5  33     2006.24     1891.03     45.38 o 
   3   5  33      169.86      144.39     17.17 o 
  -3   6  33       24.23       33.80     18.07 o 
  -2   6  33     1018.57     1089.43     32.53 o 
  -1   6  33      761.48      776.80     24.86 o 
   0   6  33      185.79      217.00     26.64 o 
   1   6  33     1934.17     1830.86     38.10 o 
   2   6  33      144.04      169.19     15.17 o 
   3   6  33      877.67      845.92     32.96 o 
  -3   7  33      466.96      469.48     29.60 o 
  -2   7  33      304.98      325.27     20.69 o 
  -1   7  33       57.34       64.76     14.21 o 
   0   7  33      228.84      241.44     17.74 o 
   1   7  33       39.37       31.88     20.33 o 
   2   7  33       15.52       35.63     25.24 o 
  -2   8  33        0.93       45.91     17.17 o 
  -1   8  33     1569.96     1523.16     39.98 o 
   0   8  33      304.07      310.55     25.94 o 
   1   8  33     1372.53     1419.48     40.31 o 
   2   8  33       37.88        8.01     18.92 o 
  -2   9  33      179.35      196.38     20.71 o 
  -1   9  33      662.29      606.70     25.54 o 
   0   9  33      474.55      497.25     52.79 o 
   1   9  33      626.58      664.93     28.66 o 
  -1  10  33      658.71      713.36     32.78 o 
   0  10  33       61.33       41.95     20.81 o 
  -4   0  34     2612.78     2571.92     83.57 o 
  -2   0  34     6286.64     5459.50    378.04 o 
   0   0  34     5313.07     5085.28    117.23 o 
   2   0  34      143.93      182.17     19.76 o 
  -4   1  34       19.69       15.79     40.08 o 
  -3   1  34      347.09      396.58     20.03 o 
  -2   1  34      570.50      583.40     29.35 o 
  -1   1  34       80.60      177.77     10.50 o 
   0   1  34      497.42      514.03     13.11 o 
   1   1  34       54.42      104.78     13.50 o 
   2   1  34     3084.16     2788.79     61.46 o 
   3   1  34       84.68      109.23     15.43 o 
  -4   2  34      531.83      797.87    200.94 o 
  -3   2  34        6.51        0.70     11.72 o 
  -2   2  34     1322.70     1377.37     49.44 o 
  -1   2  34       39.76       54.23     12.21 o 
   0   2  34     1111.97     1248.62     25.48 o 
   1   2  34       84.25       82.18     10.95 o 
   2   2  34        8.99       38.19     12.61 o 
   3   2  34     1071.03     1052.94     33.66 o 
  -4   3  34       24.36       39.57     14.77 o 
  -3   3  34     2124.24     1939.31    104.48 o 
  -2   3  34       44.60       62.86     22.54 o 
  -1   3  34     2603.48     2570.12     45.24 o 
   0   3  34      136.70      193.76     10.90 o 
   1   3  34      548.76      542.96     19.45 o 
   2   3  34      432.87      454.38     20.99 o 
   3   3  34       35.82       67.03     15.18 o 
  -3   4  34       11.80       15.43     13.40 o 
  -2   4  34     1546.47     1554.09     39.14 o 
  -1   4  34      345.31      396.40     13.96 o 
   0   4  34      273.39      340.97     17.76 o 
   1   4  34      900.83      843.55     24.44 o 
   2   4  34      447.87      512.69     24.94 o 
   3   4  34     2045.53     2005.62     49.89 o 
  -3   5  34     2074.68     2070.67     52.25 o 
  -2   5  34      210.47      239.83     17.59 o 
  -1   5  34     1856.80     1932.76     40.93 o 
   0   5  34        5.61       25.04      8.85 o 
   1   5  34     1259.21     1167.97     30.46 o 
   2   5  34       22.57       49.19     13.20 o 
   3   5  34       86.77       90.97     17.32 o 
  -3   6  34      224.26      243.32     22.17 o 
  -2   6  34     1024.05     1080.44     32.71 o 
  -1   6  34      838.37      866.91     26.71 o 
   0   6  34     1114.69     1108.00     32.39 o 
   1   6  34     1022.77     1008.80     28.62 o 
   2   6  34       95.21       98.31     14.51 o 
   3   6  34      590.29      594.67     40.49 o 
  -3   7  34        5.17        6.34     18.81 o 
  -2   7  34      154.08      189.82     19.16 o 
  -1   7  34       41.98       33.09     13.74 o 
   0   7  34       20.04        3.65     14.09 o 
   1   7  34      314.94      357.65     20.09 o 
   2   7  34      384.92      398.12     20.67 o 
  -2   8  34     1074.26     1023.09     33.11 o 
  -1   8  34       69.30       93.23     21.91 o 
   0   8  34     1010.03      968.08     32.87 o 
   1   8  34      669.67      669.50     27.40 o 
   2   8  34       12.42        0.00     19.45 o 
  -2   9  34      170.96      226.43     21.69 o 
  -1   9  34      261.20      273.39     20.15 o 
   0   9  34      678.64      623.49     30.75 o 
   1   9  34       36.61       39.10     17.58 o 
   0  10  34      146.50      125.00     22.38 o 
  -3   0  35      555.77      599.31     35.79 o 
  -1   0  35      556.55      602.14     23.60 o 
   1   0  35      243.63      219.38     19.44 o 
   3   0  35       25.17       23.48     19.55 o 
  -4   1  35       20.55       27.66     15.63 o 
  -3   1  35      206.93      250.59     18.17 o 
  -1   1  35     3759.38     3677.62     88.47 o 
   0   1  35      539.11      547.20     15.75 o 
   1   1  35     3024.64     3019.33     91.91 o 
   2   1  35        5.27       46.55     11.72 o 
   3   1  35     1611.64     1554.83     39.86 o 
  -4   2  35      581.26      760.48    215.89 o 
  -3   2  35       18.03       12.65     11.95 o 
  -2   2  35     1407.67     1396.94     55.83 o 
  -1   2  35      696.22      608.69     19.28 o 
   0   2  35     5505.08     5153.22     88.68 o 
   1   2  35      214.01      251.98     15.46 o 
   2   2  35     2242.65     2200.94     50.99 o 
   3   2  35      104.97      128.30     15.43 o 
  -3   3  35       83.32       57.02     20.17 o 
  -2   3  35      390.63      378.66     21.39 o 
  -1   3  35     1522.92     1546.88     30.09 o 
   0   3  35       21.95       35.40      8.38 o 
   1   3  35     1110.69     1090.80     28.87 o 
   2   3  35      300.14      263.36     18.93 o 
   3   3  35       40.28       74.49     15.60 o 
  -3   4  35      273.42      308.03     22.37 o 
  -2   4  35     2804.14     2786.42     62.37 o 
  -1   4  35      366.49      389.77     13.73 o 
   0   4  35     3805.39     3686.89     68.64 o 
   1   4  35      260.93      265.38     15.06 o 
   2   4  35     2346.84     2209.70     51.11 o 
   3   4  35       77.42       76.80     15.94 o 
  -3   5  35        3.76       36.86     17.90 o 
  -2   5  35        1.59       16.11     15.32 o 
  -1   5  35       39.32       81.15     12.49 o 
   0   5  35      372.45      384.57     15.29 o 
   1   5  35     1755.65     1791.78     42.97 o 
   2   5  35      365.02      350.88     18.60 o 
   3   5  35      172.65      201.98     20.62 o 
  -3   6  35       34.72       55.27     19.18 o 
  -2   6  35      227.32      257.85     18.80 o 
  -1   6  35       36.54       62.65     15.11 o 
   0   6  35      827.10      850.44     28.35 o 
   1   6  35      423.67      470.79     19.78 o 
   2   6  35      442.87      485.80     21.86 o 
   3   6  35       35.45       35.44     16.66 o 
  -2   7  35      299.46      325.92     21.21 o 
  -1   7  35     2278.26     2181.62     50.68 o 
   0   7  35       76.49       46.16     15.78 o 
   1   7  35     2001.09     1978.79     59.07 o 
   2   7  35      399.89      418.17     26.06 o 
  -2   8  35       20.93       28.97     17.12 o 
  -1   8  35        0.38       14.05     14.55 o 
   0   8  35      550.34      574.38     31.90 o 
   1   8  35       47.77       51.87     21.06 o 
   2   8  35      217.87      198.97     24.34 o 
  -1   9  35     1238.99     1225.27     36.07 o 
   0   9  35       19.58       42.56     19.21 o 
   1   9  35      913.79      991.83     55.73 o 
  -2   0  36     2417.35     2100.13    180.27 o 
   0   0  36      798.96      762.44     27.65 o 
   2   0  36     2771.22     2605.00     81.96 o 
  -4   1  36      585.03      692.12     34.72 o 
  -3   1  36       13.06       23.94     11.85 o 
  -2   1  36      875.11      757.31     79.56 o 
  -1   1  36       11.29       66.74      9.51 o 
   0   1  36      237.12      224.63     10.82 o 
   1   1  36      948.34      941.26     26.75 o 
   2   1  36     1124.11     1092.61     30.57 o 
   3   1  36     1327.83     1322.49     36.11 o 
  -3   2  36      828.86      695.36    105.66 o 
  -2   2  36      579.08      576.71     23.15 o 
  -1   2  36      221.41      235.85     11.96 o 
   0   2  36      919.55      961.50     23.02 o 
   1   2  36      784.18      738.16     23.07 o 
   2   2  36     1961.93     1824.17     43.68 o 
   3   2  36        5.57        6.71     13.94 o 
  -3   3  36      125.73       68.21     21.18 o 
  -2   3  36       84.60      117.58     18.37 o 
  -1   3  36      681.86      739.89     18.84 o 
   0   3  36       56.22       77.36      8.89 o 
   1   3  36     2034.95     2123.99     48.07 o 
   2   3  36       32.71       70.26     14.78 o 
   3   3  36     2967.98     2867.87     65.83 o 
  -3   4  36      277.29      292.98     25.50 o 
  -2   4  36      928.65      949.33     30.23 o 
  -1   4  36       61.30       61.08     11.21 o 
   0   4  36      119.39      150.57     10.62 o 
   1   4  36      562.03      597.54     20.79 o 
   2   4  36       67.67       91.62     13.70 o 
   3   4  36      302.24      306.40     20.51 o 
  -3   5  36      443.49      459.57     25.89 o 
  -2   5  36      992.05     1050.09     32.30 o 
  -1   5  36      529.80      546.87     21.13 o 
   0   5  36       86.46      101.63     10.32 o 
   1   5  36     2051.75     1863.39     43.67 o 
   2   5  36      163.38      162.57     15.60 o 
   3   5  36     2181.28     2202.79     53.88 o 
  -3   6  36      147.81      163.30     22.61 o 
  -2   6  36      609.67      615.86     26.26 o 
  -1   6  36       29.70       63.02     13.84 o 
   0   6  36      580.03      598.07     34.71 o 
   1   6  36       10.38       44.22     18.06 o 
   2   6  36      703.50      671.00     25.43 o 
  -2   7  36      492.40      465.86     24.18 o 
  -1   7  36     1203.87     1197.67     33.41 o 
   0   7  36       49.82       33.86     21.56 o 
   1   7  36      545.90      596.20     31.22 o 
   2   7  36       96.44      143.26     25.75 o 
  -2   8  36      868.61      893.95     32.23 o 
  -1   8  36       56.80       54.01     15.44 o 
   0   8  36     1645.07     1667.83     49.61 o 
   1   8  36      301.83      289.38     26.66 o 
   2   8  36      243.21      181.28     22.83 o 
  -1   9  36       85.36       96.11     21.68 o 
   0   9  36      204.31      243.49     23.50 o 
   1   9  36      211.73      258.05     27.15 o 
  -3   0  37     1071.70     1195.88     78.94 o 
  -1   0  37     5365.53     5305.79    124.00 o 
   1   0  37      913.89      947.36     38.80 o 
   3   0  37        1.43        4.31     19.66 o 
  -3   1  37      662.57      660.11     25.76 o 
  -2   1  37      330.91      352.40     16.68 o 
  -1   1  37      976.49      955.54     21.64 o 
   0   1  37      112.57      220.43     15.61 o 
   1   1  37     1355.72     1294.10     33.28 o 
   2   1  37       10.61       65.08     12.70 o 
   3   1  37      421.77      437.16     21.90 o 
  -3   2  37      817.51      654.96    100.80 o 
  -2   2  37     1177.41     1154.75     30.18 o 
  -1   2  37      504.11      521.05     20.28 o 
   0   2  37      973.18      967.41     26.44 o 
   1   2  37      105.68      192.54     23.61 o 
   2   2  37      123.72      146.20     14.27 o 
   3   2  37       96.18      105.54     15.74 o 
  -3   3  37        1.14        0.00     12.80 o 
  -2   3  37     3304.28     3243.61     70.59 o 
  -1   3  37      260.77      323.59     13.43 o 
   0   3  37     1333.86     1271.28     28.38 o 
   1   3  37      891.54      962.01     27.30 o 
   2   3  37      789.18      740.18     24.80 o 
   3   3  37      297.52      313.76     20.54 o 
  -3   4  37      392.79      435.18     23.61 o 
  -2   4  37      406.34      436.91     21.81 o 
  -1   4  37        4.25       37.37     11.05 o 
   0   4  37     1448.10     1360.04     30.21 o 
   1   4  37       44.71       86.14     22.92 o 
   2   4  37     1560.16     1481.22     37.85 o 
   3   4  37       11.22       36.43     16.54 o 
  -3   5  37      354.67      398.79     24.56 o 
  -2   5  37     2120.66     2177.62     52.04 o 
  -1   5  37      481.42      479.30     20.65 o 
   0   5  37      863.63      812.11     22.01 o 
   1   5  37      458.11      510.19     20.26 o 
   2   5  37      372.07      363.68     19.75 o 
   3   5  37       12.32       32.48     16.15 o 
  -3   6  37      215.87      240.97     22.84 o 
  -2   6  37       22.23       33.78     21.74 o 
  -1   6  37     1017.71     1028.79     30.28 o 
   0   6  37      996.65      997.07     30.87 o 
   1   6  37      819.73      801.59     25.65 o 
   2   6  37      592.98      556.11     25.98 o 
  -2   7  37       32.23       42.15     16.74 o 
  -1   7  37      445.75      476.99     26.82 o 
   0   7  37       61.49       71.65     16.80 o 
   1   7  37      591.29      568.93     31.36 o 
   2   7  37      261.27      337.41     27.99 o 
  -2   8  37        6.19       18.63     23.49 o 
  -1   8  37      628.54      613.40     31.13 o 
   0   8  37      113.95      122.43     28.29 o 
   1   8  37      136.31      145.59     22.79 o 
  -1   9  37      221.74      237.85     32.10 o 
   0   9  37      561.94      594.54     44.50 o 
   1   9  37     1674.42     1788.03     59.16 o 
  -2   0  38      832.79      731.68     68.28 o 
   0   0  38     1457.35     1494.05     45.17 o 
   2   0  38      933.49      890.16     38.87 o 
  -3   1  38       48.88       43.33     13.09 o 
  -2   1  38      909.28      754.40    108.07 o 
  -1   1  38      426.18      426.50     14.72 o 
   0   1  38     2465.25     2441.79     50.71 o 
   1   1  38      265.01      321.09     17.28 o 
   2   1  38     2166.28     2011.02     47.34 o 
   3   1  38      154.31      166.94     16.05 o 
  -3   2  38      263.67      271.80     49.29 o 
  -2   2  38       95.88      110.19     11.36 o 
  -1   2  38       76.18      133.37     10.57 o 
   0   2  38      570.97      567.20     19.90 o 
   1   2  38     4194.95     4068.30     85.19 o 
   2   2  38      809.29      840.91     26.92 o 
   3   2  38      600.10      553.48     24.02 o 
  -3   3  38        0.26        0.00     12.96 o 
  -2   3  38      239.89      267.86     28.26 o 
  -1   3  38     1330.86     1440.41     28.94 o 
   0   3  38      207.46      241.97     14.99 o 
   1   3  38     1545.34     1487.91     36.60 o 
   2   3  38      109.34      104.90     14.16 o 
   3   3  38      261.02      245.31     19.01 o 
  -3   4  38     1153.44     1140.56     36.44 o 
  -2   4  38      104.45      123.96     16.63 o 
  -1   4  38     1331.82     1343.36     31.65 o 
   0   4  38       17.30       42.67      9.40 o 
   1   4  38     2714.65     2642.27     58.76 o 
   2   4  38      307.04      366.92     19.22 o 
   3   4  38      854.76      801.49     29.06 o 
  -3   5  38       94.68       80.73     21.74 o 
  -2   5  38      277.11      295.48     23.49 o 
  -1   5  38      925.82      939.24     32.25 o 
   0   5  38      745.24      802.74     26.46 o 
   1   5  38      605.00      571.08     32.78 o 
   2   5  38     1237.35     1264.07     37.53 o 
  -2   6  38      128.86      155.93     18.15 o 
  -1   6  38      431.68      483.33     21.25 o 
   0   6  38     1398.21     1461.59     39.72 o 
   1   6  38     1226.91     1327.85     38.92 o 
   2   6  38      456.33      450.27     40.67 o 
  -2   7  38      424.17      465.81     24.87 o 
  -1   7  38        0.91       28.01     17.62 o 
   0   7  38     1003.61      976.98     32.11 o 
   1   7  38       51.92       45.46     19.99 o 
   2   7  38      387.88      360.72     20.13 o 
  -1   8  38        5.33       31.75     19.23 o 
   0   8  38      180.42      182.60     21.05 o 
   1   8  38      363.76      367.95     29.19 o 
   0   9  38     1163.58     1130.12     72.27 o 
  -3   0  39     2865.10     2832.16    124.48 o 
  -1   0  39     2433.21     2386.33     60.91 o 
   1   0  39     1356.06     1335.60     47.85 o 
   3   0  39      919.41      927.27     42.65 o 
  -3   1  39      236.06      255.27     21.76 o 
  -2   1  39        6.30       43.47     13.90 o 
  -1   1  39      520.36      507.86     18.41 o 
   0   1  39      249.51      302.48     15.43 o 
   1   1  39      462.39      433.41     18.83 o 
   2   1  39       29.40       56.46     12.73 o 
   3   1  39     1260.88     1212.59     34.40 o 
  -3   2  39      643.41      598.51    100.19 o 
  -2   2  39      717.48      737.70     32.36 o 
  -1   2  39     1890.67     1983.41     60.92 o 
   0   2  39       31.89       41.76     10.97 o 
   1   2  39      394.14      512.60     20.39 o 
   2   2  39     1222.05     1112.41     31.33 o 
   3   2  39      546.29      536.24     24.13 o 
  -3   3  39        1.88        0.00     13.39 o 
  -2   3  39      195.81      256.12     18.42 o 
  -1   3  39      313.56      407.96     15.32 o 
   0   3  39      808.29      833.39     38.64 o 
   1   3  39        3.08       57.83     12.03 o 
   2   3  39      533.13      500.19     20.92 o 
   3   3  39       77.53       62.09     16.22 o 
  -3   4  39      279.94      314.33     25.35 o 
  -2   4  39       73.77      114.38     16.71 o 
  -1   4  39      205.47      273.82     15.29 o 
   0   4  39       17.75       25.70     11.01 o 
   1   4  39      433.27      536.63     23.19 o 
   2   4  39     1163.54     1148.30     32.32 o 
   3   4  39        1.79       24.48     16.16 o 
  -3   5  39      326.82      361.53     26.36 o 
  -2   5  39      478.35      502.48     23.95 o 
  -1   5  39      204.03      204.50     15.72 o 
   0   5  39     1977.99     1945.44     47.34 o 
   1   5  39       17.15       28.03     12.52 o 
   2   5  39      902.24      876.04     36.73 o 
  -2   6  39       75.38      116.45     18.03 o 
  -1   6  39      568.10      618.44     29.83 o 
   0   6  39       30.75       52.53     14.55 o 
   1   6  39      320.01      359.47     25.45 o 
   2   6  39       51.69       63.75     16.30 o 
  -2   7  39      348.15      348.16     22.97 o 
  -1   7  39      533.17      490.65     28.63 o 
   0   7  39     1234.09     1327.84     38.71 o 
   1   7  39       11.41       19.07     22.81 o 
   2   7  39      711.98      738.92     35.77 o 
  -1   8  39     1505.71     1484.04     49.05 o 
   0   8  39        1.61        0.00     17.29 o 
   1   8  39      141.10       87.01     26.81 o 
  -2   0  40     1093.23     1014.20     64.95 o 
   0   0  40      246.77      253.79     17.63 o 
   2   0  40      256.03      213.84     22.58 o 
  -3   1  40       58.53       33.01     13.55 o 
  -2   1  40     1483.02     1285.01    164.92 o 
  -1   1  40      182.57      233.76     12.28 o 
   0   1  40      975.31      974.73     27.37 o 
   1   1  40      568.72      583.63     21.91 o 
   2   1  40     1451.22     1382.52     36.53 o 
   3   1  40      143.96      162.69     24.89 o 
  -3   2  40      783.04      499.15     51.01 o 
  -1   2  40     4668.79     4442.96    103.04 o 
   0   2  40      345.98      353.05     17.03 o 
   1   2  40      806.33      827.30     24.89 o 
   2   2  40       92.06      138.38     14.84 o 
   3   2  40       42.69       54.05     16.09 o 
  -3   3  40      275.99      232.57     22.88 o 
  -2   3  40      538.33      511.96     23.53 o 
  -1   3  40     1996.72     2002.64     37.43 o 
   0   3  40      997.55      934.40     29.27 o 
   1   3  40      961.11      957.89     27.67 o 
   2   3  40       59.95      119.20     14.59 o 
   3   3  40      207.17      249.94     19.57 o 
  -3   4  40     1240.61     1190.54     38.08 o 
  -2   4  40      666.29      632.60     25.76 o 
  -1   4  40     2643.25     2729.70     62.55 o 
   0   4  40      390.75      370.50     17.99 o 
   1   4  40     1974.93     1903.42     45.23 o 
   2   4  40      152.37      158.53     15.13 o 
  -2   5  40       86.36       83.82     16.52 o 
  -1   5  40      551.00      593.12     28.20 o 
   0   5  40      305.13      396.84     28.27 o 
   1   5  40      182.46      150.68     14.65 o 
   2   5  40        8.44       44.26     17.70 o 
  -2   6  40      385.16      410.15     31.03 o 
  -1   6  40      612.37      624.02     30.22 o 
   0   6  40      265.38      292.74     24.73 o 
   1   6  40      669.55      776.56     34.21 o 
   2   6  40       18.57       27.52     13.84 o 
  -2   7  40     1022.82      995.20     33.55 o 
  -1   7  40       87.46      113.73     19.93 o 
   0   7  40      902.82      949.39     32.50 o 
   1   7  40      153.74      205.33     23.51 o 
  -1   8  40      289.55      341.47     26.80 o 
   0   8  40      387.74      429.55     27.08 o 
   1   8  40        0.14        0.00     25.08 o 
  -3   0  41       22.98       23.99     19.23 o 
  -1   0  41      209.94      217.93     27.03 o 
   1   0  41     3804.31     3545.45    107.09 o 
   3   0  41     3469.24     3253.93    101.82 o 
  -3   1  41      876.31      910.63     44.63 o 
  -1   1  41     1140.61     1057.25     29.59 o 
   0   1  41      480.72      509.62     19.59 o 
   1   1  41      664.57      600.02     22.28 o 
   2   1  41      866.97      835.64     26.90 o 
   3   1  41      146.18      150.69     21.56 o 
  -3   2  41       10.74        2.92     13.77 o 
  -2   2  41       29.11       49.46     13.18 o 
  -1   2  41      343.28      425.79     21.54 o 
   0   2  41       17.00       51.23     16.19 o 
   1   2  41     1957.69     1853.32     44.34 o 
   2   2  41     1210.46     1164.30     32.77 o 
   3   2  41      667.49      673.33     26.45 o 
  -3   3  41      141.35       75.65     28.82 o 
  -2   3  41       81.00       80.12     21.39 o 
  -1   3  41       10.37       64.42     11.77 o 
   0   3  41     1379.29     1451.53     36.52 o 
   1   3  41      298.13      340.49     17.64 o 
   2   3  41     2637.80     2505.38     57.19 o 
  -3   4  41      728.04      648.35     29.04 o 
  -2   4  41      770.15      777.21     27.96 o 
  -1   4  41       69.81      105.00     17.62 o 
   0   4  41      410.66      405.44     18.73 o 
   1   4  41      442.92      420.26     28.03 o 
   2   4  41      510.92      535.63     22.18 o 
  -2   5  41       78.11       89.22     16.77 o 
  -1   5  41        3.40       32.92     16.97 o 
   0   5  41      656.90      710.64     31.03 o 
   1   5  41      159.84      170.28     19.63 o 
   2   5  41     1522.06     1379.68     61.18 o 
  -2   6  41      491.97      517.63     25.28 o 
  -1   6  41      506.69      606.95     29.42 o 
   0   6  41      570.24      641.15     32.56 o 
   1   6  41      888.71      884.78     37.94 o 
   2   6  41      208.08      269.90     18.61 o 
  -1   7  41      362.94      419.43     43.04 o 
   0   7  41      107.11      149.13     23.99 o 
   1   7  41      136.41      137.70     22.80 o 
  -1   8  41      382.82      398.26     28.23 o 
   0   8  41      223.38      259.43     32.00 o 
  -2   0  42     3591.20     3363.07    209.78 o 
   0   0  42     1341.88     1332.45     47.85 o 
   2   0  42      100.77      103.17     20.74 o 
  -3   1  42      193.77      242.57     25.00 o 
  -2   1  42       96.00      108.58     15.69 o 
  -1   1  42      387.19      446.22     20.94 o 
   0   1  42        6.34       25.59     11.69 o 
   1   1  42       31.00      128.56     13.59 o 
   2   1  42      102.02      108.56     15.00 o 
   3   1  42        3.13       37.00     17.54 o 
  -3   2  42       55.96       27.43     18.29 o 
  -2   2  42     1530.95     1531.56     52.72 o 
  -1   2  42       93.10      102.79     18.02 o 
   0   2  42      599.28      803.73     25.33 o 
   1   2  42      178.73      192.13     14.93 o 
   2   2  42      391.38      361.65     19.42 o 
  -3   3  42     1548.00     1595.82     82.58 o 
  -2   3  42       22.81       13.76     17.48 o 
  -1   3  42      705.68      723.95     22.37 o 
   0   3  42       75.31      125.14     12.69 o 
   1   3  42     1165.21     1075.84     35.58 o 
   2   3  42      376.60      424.75     20.57 o 
  -2   4  42      104.66      166.23     17.66 o 
  -1   4  42        0.54       14.82     16.80 o 
   0   4  42      284.53      400.62     25.77 o 
   1   4  42      524.01      477.15     24.05 o 
   2   4  42       55.46       89.03     13.97 o 
  -2   5  42        8.09        0.00     16.48 o 
  -1   5  42     1288.86     1325.93     43.27 o 
   0   5  42      810.30      871.91     35.94 o 
   1   5  42      974.06      945.80     28.84 o 
   2   5  42        2.12       33.95     18.93 o 
  -2   6  42      751.17      820.60     30.56 o 
  -1   6  42       87.20       74.86     19.07 o 
   0   6  42      778.40      810.84     37.97 o 
   1   6  42      146.10      147.50     22.79 o 
  -1   7  42      139.10      141.34     21.92 o 
   0   7  42       63.13       77.65     41.29 o 
   1   7  42      880.91      961.36     40.69 o 
  -3   0  43      129.83      131.76     27.04 o 
  -1   0  43        3.44        1.93     18.15 o 
   1   0  43        6.81       12.76     17.84 o 
  -3   1  43      758.59      730.82     41.22 o 
  -1   1  43     1373.19     1338.21     71.21 o 
   0   1  43      356.23      358.55     18.49 o 
   1   1  43     3530.92     3398.17     73.64 o 
   2   1  43      325.22      299.20     18.56 o 
  -3   2  43       27.98       19.72     14.42 o 
  -2   2  43      466.17      517.21     23.31 o 
  -1   2  43      119.09      131.34     13.66 o 
   0   2  43     4199.13     4026.54    105.70 o 
   1   2  43       15.77       10.35     12.49 o 
   2   2  43      315.48      314.61     19.19 o 
  -2   3  43       25.66       55.62     19.21 o 
  -1   3  43      132.11      157.09     14.03 o 
   0   3  43       93.70      104.74     16.48 o 
   1   3  43       49.89       88.26     13.49 o 
   2   3  43      732.09      768.44     40.49 o 
  -2   4  43     1709.43     1775.90     53.54 o 
  -1   4  43       39.79       29.34     17.07 o 
   0   4  43     3929.57     4024.02     85.39 o 
   1   4  43        1.94       11.42     17.04 o 
   2   4  43     1808.67     1712.49     43.44 o 
  -2   5  43        5.97        0.00     24.02 o 
  -1   5  43      904.56      963.76     36.99 o 
   0   5  43       63.03       84.30     20.45 o 
   1   5  43     1019.91     1026.50     30.44 o 
   2   5  43       48.52       70.09     15.57 o 
  -2   6  43      291.16      297.02     21.61 o 
  -1   6  43       40.40       63.90     19.86 o 
   0   6  43     1436.84     1465.90     49.26 o 
   1   6  43        0.62       14.41     20.43 o 
  -1   7  43      760.35      757.40     45.41 o 
   0   7  43       56.08       52.52     23.79 o 
   1   7  43      892.90      902.79     39.52 o 
  -2   0  44       14.20       11.09     16.52 o 
   0   0  44     1852.64     1879.35     62.98 o 
   2   0  44     3180.93     3010.35     94.77 o 
  -3   1  44        3.31        0.00     15.71 o 
  -2   1  44      801.49      660.59     87.09 o 
  -1   1  44      321.11      390.64     21.79 o 
   0   1  44      104.54      153.12     13.40 o 
   1   1  44      271.10      329.97     18.37 o 
   2   1  44       10.83       17.75     14.16 o 
  -2   2  44      448.65      489.57     23.38 o 
  -1   2  44       53.71      101.00     15.78 o 
   0   2  44     1063.15     1103.94     31.90 o 
   1   2  44       73.93       77.98     13.47 o 
   2   2  44      583.39      532.67     25.07 o 
  -2   3  44      125.84      199.58     18.65 o 
  -1   3  44      395.22      448.79     25.07 o 
   0   3  44      117.27      173.07     14.86 o 
   1   3  44     1074.77     1041.28     36.64 o 
   2   3  44       35.79       43.89     14.01 o 
  -2   4  44      107.09      135.30     17.93 o 
  -1   4  44      381.21      385.01     24.44 o 
   0   4  44       88.49      162.43     20.51 o 
   1   4  44       32.30       20.85     13.24 o 
   2   4  44       10.44       53.92     21.39 o 
  -2   5  44      174.64      222.83     19.94 o 
  -1   5  44      651.50      737.82     32.34 o 
   0   5  44       92.75      135.88     30.88 o 
   1   5  44      662.99      659.11     32.78 o 
  -1   6  44      263.56      302.10     25.60 o 
   0   6  44      299.36      354.59     48.65 o 
   1   6  44      260.85      259.06     25.61 o 
   0   7  44      294.34      316.04     33.27 o 
  -1   0  45     1328.39     1300.97     50.48 o 
   1   0  45      366.94      316.47     50.40 o 
  -2   1  45      621.90      657.85     41.57 o 
  -1   1  45        7.64        6.71     12.27 o 
   0   1  45      705.82      769.97     28.39 o 
   1   1  45       34.99       41.21     12.93 o 
   2   1  45      172.41      177.05     17.22 o 
  -2   2  45      542.28      561.96     23.98 o 
  -1   2  45     1447.59     1539.20     40.38 o 
   0   2  45      110.79      159.62     14.91 o 
   1   2  45      685.42      738.06     25.59 o 
   2   2  45       95.40      103.59     24.54 o 
  -2   3  45     2211.60     2286.25     54.46 o 
  -1   3  45      199.28      186.45     23.05 o 
   0   3  45     1712.84     1669.91     41.45 o 
   1   3  45       31.32       58.68     14.55 o 
   2   3  45      309.88      295.98     19.14 o 
  -2   4  45      181.56      226.25     20.39 o 
  -1   4  45       20.83       87.90     24.99 o 
   0   4  45      154.56      151.89     15.95 o 
   1   4  45       53.75      117.67     28.08 o 
   2   4  45      548.30      498.95     26.70 o 
  -2   5  45     1146.60     1229.79     44.12 o 
  -1   5  45      148.42      177.65     28.87 o 
   0   5  45      870.25      914.55     38.01 o 
   1   5  45      176.43      172.88     23.84 o 
  -1   6  45      971.86      985.71     38.48 o 
   0   6  45      115.62      114.35     23.71 o 
   1   6  45      144.83      171.78     23.58 o 
  -2   0  46      325.23      386.75     55.87 o 
   0   0  46      427.77      463.76     30.47 o 
   2   0  46     1193.90     1040.48     45.24 o 
  -2   1  46      894.74      808.99    101.10 o 
  -1   1  46       38.39       36.31     13.28 o 
   0   1  46     2221.19     2141.96     49.89 o 
   1   1  46       26.23       17.61     12.98 o 
   2   1  46     2372.34     2255.50     53.54 o 
  -2   2  46       51.96      109.99     20.79 o 
  -1   2  46      564.56      678.63     28.50 o 
   0   2  46      266.88      282.60     17.60 o 
   1   2  46     2594.43     2561.55     58.60 o 
   2   2  46      174.77      185.52     24.19 o 
  -2   3  46       58.53       85.75     19.52 o 
  -1   3  46       87.02      110.57     26.09 o 
   0   3  46       80.59      122.87     14.13 o 
   1   3  46      297.34      338.26     18.44 o 
   2   3  46       84.51       87.44     16.83 o 
  -2   4  46        7.57        8.42     36.95 o 
  -1   4  46     1629.26     1800.55     74.08 o 
   0   4  46      204.83      215.35     23.58 o 
   1   4  46     2848.17     2801.13     63.09 o 
  -1   5  46        6.02       12.47     24.90 o 
   0   5  46      784.37      869.40     38.20 o 
   1   5  46       83.43      100.53     32.00 o 
  -1   6  46      742.40      785.68     45.60 o 
   0   6  46       62.63       78.43     27.93 o 
  -1   0  47      524.39      534.32     37.04 o 
   1   0  47      583.91      585.23     32.94 o 
  -2   1  47      176.48      176.82     20.37 o 
  -1   1  47       50.83       61.87     18.57 o 
   0   1  47       70.46      131.95     15.10 o 
   1   1  47       43.69       78.92     13.86 o 
   2   1  47       30.66       86.71     15.92 o 
  -2   2  47     1024.56     1001.33     37.77 o 
  -1   2  47      495.99      586.59     25.35 o 
   0   2  47       36.05       83.38     13.95 o 
   1   2  47      698.37      690.26     24.70 o 
   2   2  47      484.27      432.02     35.84 o 
  -2   3  47       24.87       31.80     20.86 o 
  -1   3  47       63.74       96.86     25.56 o 
   0   3  47      578.48      530.79     22.16 o 
   1   3  47       34.90       88.67     14.37 o 
  -1   4  47      578.62      666.66     42.01 o 
   0   4  47       43.44       90.29     21.60 o 
   1   4  47      153.67      234.10     24.02 o 
  -1   5  47      240.92      304.04     66.80 o 
   0   5  47      656.31      755.96     57.41 o 
   1   5  47       97.96      116.87     39.15 o 
  -2   0  48      742.32      637.60     52.22 o 
   0   0  48     1313.67     1204.63     48.29 o 
   2   0  48      498.30      412.66     30.62 o 
  -2   1  48      221.95      274.96     31.09 o 
  -1   1  48      889.06      939.12     31.29 o 
   0   1  48      756.92      762.78     26.63 o 
   1   1  48      849.56      861.51     28.32 o 
  -2   2  48      829.81      889.34     35.69 o 
  -1   2  48      583.21      635.44     34.96 o 
   0   2  48     1161.36     1098.43     32.30 o 
   1   2  48       79.38       90.79     14.37 o 
  -1   3  48     1139.31     1260.62     66.80 o 
   0   3  48       40.07       97.56     14.89 o 
   1   3  48     1679.03     1659.60     42.55 o 
  -1   4  48     1025.86     1162.86     53.46 o 
   0   4  48      232.89      330.04     28.56 o 
   1   4  48      680.39      656.92     31.55 o 
   0   5  48       85.50      222.35     77.73 o 
  -1   0  49      171.06      190.48     26.47 o 
   1   0  49     2312.78     2287.47     76.55 o 
  -2   1  49      230.06      325.34    141.49 o 
  -1   1  49      437.03      444.01     23.54 o 
   0   1  49      254.04      285.56     18.54 o 
   1   1  49      684.99      702.52     28.76 o 
  -1   2  49      358.30      430.59     23.09 o 
   0   2  49      659.88      736.09     43.47 o 
   1   2  49      153.16      152.22     16.20 o 
  -1   3  49       78.43       68.66     57.10 o 
   0   3  49      472.05      491.93     22.35 o 
   1   3  49      240.84      243.38     23.31 o 
  -1   4  49       38.20       43.83     27.18 o 
   0   4  49     1521.69     1674.82     53.91 o 
   0   0  50      270.36      261.77     52.22 o 
  -1   1  50      161.77      227.99     20.32 o 
   0   1  50      308.16      347.16     20.63 o 
   1   1  50       37.40      103.89     15.17 o 
  -1   2  50     1119.54     1187.92     40.32 o 
   0   2  50      911.09      980.90     32.49 o 
   1   2  50       49.79       53.35     23.46 o 
  -1   3  50      538.82      607.24     49.79 o 
   0   3  50        1.61       21.66     18.93 o 
  -1   0  51      868.93      823.88     42.57 o 
   1   0  51      142.77      158.29     24.20 o 
  -1   1  51     1117.28     1135.87     60.22 o 
   0   1  51      206.91      263.01     18.82 o 
   1   1  51     2056.36     2070.93     50.70 o 
  -1   2  51      323.66      365.09     34.35 o 
   0   2  51      873.37      904.16     30.50 o 
   0   3  51      222.30      227.20     19.17 o 
   0   0  52      626.14      700.15     43.72 o 
   0   1  52      151.13      188.63     18.18 o 
                                                 
